# Supplementary material for: 2-(4-Chloro­phen­yl)-3-ethyl­sulfinyl-5-fluoro-1-benzofuran
Source: Acta Crystallogr Sect E Struct Rep Online. 2010 Mar 6;66(Pt 4):o770. doi: 10.1107/S1600536810008172 (PMC2984045; doi:10.1107/S1600536810008172)
Supplement: Supplementary file 1 [file e-66-0o770-sup1.cif]

##############################################################################
###                                                                        ###
###        Electronic paper (Acta Crystallographica Section E)             ###
###                                                                        ###
##############################################################################
#                                                                            #
# This CIF contains the data in a paper accepted for publication in Acta     #
# Crystallographica Section E. It conforms to the requirements of Notes      #
# for Authors for Section E, and has been peer reviewed under the auspices   #
# of the IUCr Commission on Journals.                                        #
#                                                                            #
# Full details of the Crystallographic Information File format               #
# are given in the paper "The Crystallographic Information File (CIF):       #
# a New Standard Archive File for Crystallography" by S. R. Hall, F. H.      #
# Allen and I. D. Brown [Acta Cryst. (1991), A47, 655-685].                  #
#                                                                            #
# The current version of the core CIF dictionary is obtainable from          #
# ftp://ftp.iucr.org/pub/cif_core.dic. The current version number is 2.4.    #
#                                                                            #
# Software is freely available for graphical display of the structure(s) in  #
# this CIF.  For information consult the CIF home page http://www.iucr.org/  #
# cif/home.html                                                              #
#                                                                            #
# This file may be used for bona fide research purposes within the           #
# scientific community so long as proper attribution is given to the journal # 
# article from which it was obtained.                                        #
#                                                                            #
##############################################################################
                                             
data_global
_audit_creation_method     'form.cif (version 2.0)'
_journal_data_validation_number     ?
_journal_date_recd_electronic     2010-02-22
_journal_date_accepted     2010-03-03
_journal_name_full     'Acta Crystallographica, Section E'
_journal_year     2010
_journal_volume     66
_journal_issue      4
_journal_page_first     o770
_journal_page_last     o770
_journal_paper_category     QO
_journal_coeditor_code     BH2275
_publ_contact_author_name     'Prof. Uk Lee'
_publ_contact_author_address
;
Department of Chemistry, Pukyong National University,
599-1 Daeyeon 3-dong
Nam-gu, Busan 608-737, Republic of Korea
;
_publ_contact_author_email     uklee@pknu.ac.kr
_publ_contact_author_fax     +82-51-629-5583
_publ_contact_author_phone     +82-51-629-5596
_publ_section_title
;
2-(4-Chlorophenyl)-3-ethylsulfinyl-5-fluoro-1-benzofuran
;
loop_
    _publ_author_name
    _publ_author_address
    "Choi, Hong Dae"
;
Department of Chemistry
Dongeui University
San 24 Kaya-dong Busanjin-gu
Busan 614-714
Republic of Korea
;
    "Seo, Pil Ja"
;
Department of Chemistry
Dongeui University
San 24 Kaya-dong Busanjin-gu
Busan 614-714
Republic of Korea
;
    "Son, Byeng Wha"
;
Department of Chemistry
Dongeui University
San 24 Kaya-dong Busanjin-gu
Busan 614-714
Republic of Korea
;
    "Lee, Uk"
;
Department of Chemistry
Dongeui University
San 24 Kaya-dong Busanjin-gu
Busan 614-714
Republic of Korea
;
_publ_section_synopsis     .
data_I
_chemical_name_systematic
;
2-(4-Chlorophenyl)-3-ethylsulfinyl-5-fluoro-1-benzofuran
;
_chemical_name_common     ?
_chemical_formula_moiety     'C16 H12 Cl F O2 S'
_chemical_formula_sum     'C16 H12 Cl F O2 S'
_chemical_formula_iupac     'C16 H12 Cl F O2 S'
_chemical_formula_weight     322.77
_chemical_melting_point     ?
_chemical_melting_point_gt     405
_chemical_melting_point_lt     406
_symmetry_cell_setting     monoclinic
_symmetry_space_group_name_H-M     'P 21/c'
_symmetry_space_group_name_Hall     '-P 2ybc'
loop_
    _symmetry_equiv_pos_as_xyz
    'x, y, z'
    '-x, y+1/2, -z+1/2'
    '-x, -y, -z'
    'x, -y-1/2, z-1/2'
_cell_length_a     11.5257(9)
_cell_length_b     7.9655(6)
_cell_length_c     16.3950(10)
_cell_angle_alpha     90.00
_cell_angle_beta     106.5180(10)
_cell_angle_gamma     90.00
_cell_volume     1443.07(18)
_cell_formula_units_Z     4
_cell_measurement_reflns_used     5508
_cell_measurement_theta_min     2.59
_cell_measurement_theta_max     27.44
_cell_measurement_temperature     173(2)
_exptl_crystal_description     block
_exptl_crystal_colour     colourless
_exptl_crystal_size_max     0.40
_exptl_crystal_size_mid     0.35
_exptl_crystal_size_min     0.35
_exptl_crystal_density_diffrn     1.486
_exptl_crystal_density_meas     ?
_exptl_crystal_density_method     'not measured'
_exptl_crystal_F_000     664
_exptl_absorpt_coefficient_mu     0.421
_exptl_absorpt_correction_type     multi-scan
_exptl_absorpt_process_details     '(SADABS; Bruker, 2009)'
_exptl_absorpt_correction_T_min     0.8497
_exptl_absorpt_correction_T_max     0.8667
_exptl_special_details     ?
_diffrn_ambient_temperature     173(2)
_diffrn_radiation_type     MoK\a
_diffrn_radiation_wavelength     0.71073
_diffrn_radiation_source     'Rotating Anode'
_diffrn_radiation_monochromator     'Bruker HELIOS graded multilayer optics'
_diffrn_measurement_device_type     'Bruker SMART APEXII CCD'
_diffrn_measurement_method     '\f and \w scans'
_diffrn_detector_area_resol_mean     10.0
_diffrn_reflns_number     12345
_diffrn_reflns_av_R_equivalents     0.0280
_diffrn_reflns_av_sigmaI/netI     0.0279
_diffrn_reflns_theta_min     1.84
_diffrn_reflns_theta_max     27.48
_diffrn_reflns_theta_full     27.48
_diffrn_measured_fraction_theta_max     0.992
_diffrn_measured_fraction_theta_full     0.992
_diffrn_reflns_limit_h_min     -14
_diffrn_reflns_limit_h_max     14
_diffrn_reflns_limit_k_min     -10
_diffrn_reflns_limit_k_max     10
_diffrn_reflns_limit_l_min     -21
_diffrn_reflns_limit_l_max     20
_diffrn_standards_number     0
_diffrn_standards_interval_count     .
_diffrn_standards_interval_time     .
_diffrn_standards_decay_%     ?
_refine_special_details     ?
_reflns_number_total     3290
_reflns_number_gt     2713
_reflns_threshold_expression     I>2\s(I)
_refine_ls_structure_factor_coef     Fsqd
_refine_ls_matrix_type     full
_refine_ls_R_factor_all     0.0474
_refine_ls_R_factor_gt     0.0344
_refine_ls_wR_factor_gt     0.0786
_refine_ls_wR_factor_ref     0.0848
_refine_ls_goodness_of_fit_ref     1.045
_refine_ls_restrained_S_all     1.045
_refine_ls_number_reflns     3290
_refine_ls_number_parameters     191
_refine_ls_number_restraints     0
_refine_ls_number_constraints     0
_refine_ls_hydrogen_treatment     constr
_refine_ls_weighting_scheme     calc
_refine_ls_weighting_details
         'calc w=1/[\s^2^(Fo^2^)+(0.0338P)^2^+0.7418P] where P=(Fo^2^+2Fc^2^)/3'
_atom_sites_solution_hydrogens     difmap
_atom_sites_solution_primary     direct
_atom_sites_solution_secondary     difmap
_refine_ls_shift/su_max     ?
_refine_ls_shift/su_max_lt     0.001
_refine_ls_shift/esd_max     0.000
_refine_ls_shift/su_mean     0.000
_refine_diff_density_max     0.292
_refine_diff_density_min     -0.266
_refine_ls_extinction_method     none
_refine_ls_extinction_coef     ?
loop_
    _atom_type_symbol
    _atom_type_description
    _atom_type_scat_dispersion_real
    _atom_type_scat_dispersion_imag
    _atom_type_scat_source
    'C' 'C' 0.0033 0.0016
                         'International Tables Vol C Tables 4.2.6.8 and 6.1.1.4'
    'H' 'H' 0.0000 0.0000
                         'International Tables Vol C Tables 4.2.6.8 and 6.1.1.4'
    'O' 'O' 0.0106 0.0060
                         'International Tables Vol C Tables 4.2.6.8 and 6.1.1.4'
    'F' 'F' 0.0171 0.0103
                         'International Tables Vol C Tables 4.2.6.8 and 6.1.1.4'
    'S' 'S' 0.1246 0.1234
                         'International Tables Vol C Tables 4.2.6.8 and 6.1.1.4'
    'Cl' 'Cl' 0.1484 0.1585
                         'International Tables Vol C Tables 4.2.6.8 and 6.1.1.4'
_computing_data_collection     'APEX2 (Bruker, 2009)'
_computing_cell_refinement     'SAINT (Bruker, 2009)'
_computing_data_reduction     'SAINT (Bruker, 2009)'
_computing_structure_solution     'SHELXS97 (Sheldrick, 2008)'
_computing_structure_refinement     'SHELXL97 (Sheldrick, 2008)'
_computing_molecular_graphics
                      'ORTEP-3 (Farrugia, 1997) and DIAMOND (Brandenburg, 1998)'
_computing_publication_material     'SHELXL97 (Sheldrick, 2008)'
loop_
    _atom_site_type_symbol
    _atom_site_label
    _atom_site_fract_x
    _atom_site_fract_y
    _atom_site_fract_z
    _atom_site_U_iso_or_equiv
    _atom_site_adp_type
    _atom_site_calc_flag
    _atom_site_refinement_flags
    _atom_site_occupancy
    _atom_site_disorder_assembly
    _atom_site_disorder_group
    Cl Cl 1.01429(4) 0.47181(6) 0.72194(3) 0.03651(13) Uani d . 1 . .
    S S 0.37916(4) 0.44605(5) 0.71678(2) 0.02292(11) Uani d . 1 . .
    F F -0.02836(9) 0.79231(16) 0.49298(7) 0.0447(3) Uani d . 1 . .
    O O1 0.45081(10) 0.71492(14) 0.53223(7) 0.0262(3) Uani d . 1 . .
    O O2 0.30653(12) 0.54333(16) 0.76279(8) 0.0335(3) Uani d . 1 . .
    C C1 0.38345(15) 0.56819(19) 0.62737(10) 0.0228(3) Uani d . 1 . .
    C C2 0.28142(15) 0.6562(2) 0.57188(10) 0.0242(3) Uani d . 1 . .
    C C3 0.15813(15) 0.6723(2) 0.56551(11) 0.0282(4) Uani d . 1 . .
    H H3 0.1231 0.6178 0.6028 0.034 Uiso calc R 1 . .
    C C4 0.09200(16) 0.7732(2) 0.50110(12) 0.0321(4) Uani d . 1 . .
    C C5 0.13881(17) 0.8572(2) 0.44327(11) 0.0328(4) Uani d . 1 . .
    H H5 0.0886 0.9230 0.4008 0.039 Uiso calc R 1 . .
    C C6 0.26012(17) 0.8427(2) 0.44906(11) 0.0292(4) Uani d . 1 . .
    H H6 0.2942 0.8969 0.4112 0.035 Uiso calc R 1 . .
    C C7 0.32842(15) 0.7429(2) 0.51444(10) 0.0249(3) Uani d . 1 . .
    C C8 0.48285(15) 0.6093(2) 0.60191(10) 0.0233(3) Uani d . 1 . .
    C C9 0.61217(15) 0.5719(2) 0.63190(10) 0.0236(3) Uani d . 1 . .
    C C10 0.65770(15) 0.4350(2) 0.68435(11) 0.0262(4) Uani d . 1 . .
    H H10 0.6045 0.3628 0.7002 0.031 Uiso calc R 1 . .
    C C11 0.78105(15) 0.4052(2) 0.71314(11) 0.0274(4) Uani d . 1 . .
    H H11 0.8108 0.3149 0.7489 0.033 Uiso calc R 1 . .
    C C12 0.85925(15) 0.5115(2) 0.68801(11) 0.0270(4) Uani d . 1 . .
    C C13 0.81697(16) 0.6470(2) 0.63528(11) 0.0308(4) Uani d . 1 . .
    H H13 0.8706 0.7166 0.6183 0.037 Uiso calc R 1 . .
    C C14 0.69410(16) 0.6776(2) 0.60811(11) 0.0288(4) Uani d . 1 . .
    H H14 0.6653 0.7698 0.5735 0.035 Uiso calc R 1 . .
    C C15 0.28229(16) 0.2801(2) 0.66061(11) 0.0285(4) Uani d . 1 . .
    H H15A 0.2502 0.2179 0.7002 0.034 Uiso calc R 1 . .
    H H15B 0.2146 0.3287 0.6177 0.034 Uiso calc R 1 . .
    C C16 0.3499(2) 0.1613(2) 0.61849(13) 0.0414(5) Uani d . 1 . .
    H H16A 0.3808 0.2223 0.5786 0.062 Uiso calc R 1 . .
    H H16B 0.2959 0.0750 0.5891 0.062 Uiso calc R 1 . .
    H H16C 0.4159 0.1113 0.6610 0.062 Uiso calc R 1 . .
loop_
    _atom_site_aniso_label
    _atom_site_aniso_U_11
    _atom_site_aniso_U_22
    _atom_site_aniso_U_33
    _atom_site_aniso_U_12
    _atom_site_aniso_U_13
    _atom_site_aniso_U_23
    Cl 0.0231(2) 0.0483(3) 0.0378(3) 0.00038(19) 0.00815(18) -0.0005(2)
    S 0.0255(2) 0.0234(2) 0.0200(2) 0.00029(16) 0.00665(15) 0.00033(15)
    F 0.0275(6) 0.0575(8) 0.0458(7) 0.0124(5) 0.0052(5) 0.0073(6)
    O1 0.0286(6) 0.0259(6) 0.0249(6) 0.0006(5) 0.0091(5) 0.0030(5)
    O2 0.0433(8) 0.0313(7) 0.0311(7) 0.0041(6) 0.0192(6) -0.0023(5)
    C1 0.0251(8) 0.0207(8) 0.0223(8) 0.0015(6) 0.0065(6) 0.0010(6)
    C2 0.0293(9) 0.0213(8) 0.0218(8) 0.0021(7) 0.0072(7) -0.0013(6)
    C3 0.0279(9) 0.0302(9) 0.0269(9) 0.0025(7) 0.0085(7) 0.0007(7)
    C4 0.0275(9) 0.0348(10) 0.0315(9) 0.0059(8) 0.0043(7) -0.0031(8)
    C5 0.0400(11) 0.0291(9) 0.0246(9) 0.0081(8) 0.0017(8) 0.0012(7)
    C6 0.0407(10) 0.0249(9) 0.0218(8) 0.0019(7) 0.0086(7) 0.0001(7)
    C7 0.0284(9) 0.0226(8) 0.0240(8) 0.0017(7) 0.0077(7) -0.0024(6)
    C8 0.0292(9) 0.0191(8) 0.0218(8) -0.0012(7) 0.0077(7) -0.0008(6)
    C9 0.0254(8) 0.0234(8) 0.0227(8) -0.0014(6) 0.0080(7) -0.0040(6)
    C10 0.0264(9) 0.0224(8) 0.0322(9) -0.0027(7) 0.0123(7) -0.0007(7)
    C11 0.0290(9) 0.0233(8) 0.0300(9) 0.0030(7) 0.0086(7) 0.0006(7)
    C12 0.0221(8) 0.0329(9) 0.0260(8) -0.0008(7) 0.0070(7) -0.0068(7)
    C13 0.0303(9) 0.0343(10) 0.0298(9) -0.0074(8) 0.0115(8) 0.0017(8)
    C14 0.0313(9) 0.0293(9) 0.0258(9) -0.0029(7) 0.0082(7) 0.0037(7)
    C15 0.0308(9) 0.0234(8) 0.0286(9) -0.0050(7) 0.0038(7) 0.0005(7)
    C16 0.0585(13) 0.0296(10) 0.0344(11) 0.0016(9) 0.0105(9) -0.0066(8)
_geom_special_details     ?
loop_
    _geom_bond_atom_site_label_1
    _geom_bond_atom_site_label_2
    _geom_bond_site_symmetry_2
    _geom_bond_distance
    _geom_bond_publ_flag
    Cl C12 . 1.7427(17) ?
    S O2 . 1.4930(12) ?
    S C1 . 1.7717(16) ?
    S C15 . 1.8047(17) ?
    F C4 . 1.364(2) ?
    O1 C7 . 1.375(2) ?
    O1 C8 . 1.3820(19) ?
    C1 C8 . 1.366(2) ?
    C1 C2 . 1.447(2) ?
    C2 C7 . 1.395(2) ?
    C2 C3 . 1.401(2) ?
    C3 C4 . 1.373(2) ?
    C3 H3 . 0.9300 ?
    C4 C5 . 1.389(3) ?
    C5 C6 . 1.379(3) ?
    C5 H5 . 0.9300 ?
    C6 C7 . 1.386(2) ?
    C6 H6 . 0.9300 ?
    C8 C9 . 1.461(2) ?
    C9 C10 . 1.395(2) ?
    C9 C14 . 1.401(2) ?
    C10 C11 . 1.385(2) ?
    C10 H10 . 0.9300 ?
    C11 C12 . 1.382(2) ?
    C11 H11 . 0.9300 ?
    C12 C13 . 1.382(2) ?
    C13 C14 . 1.380(2) ?
    C13 H13 . 0.9300 ?
    C14 H14 . 0.9300 ?
    C15 C16 . 1.512(3) ?
    C15 H15A . 0.9700 ?
    C15 H15B . 0.9700 ?
    C16 H16A . 0.9600 ?
    C16 H16B . 0.9600 ?
    C16 H16C . 0.9600 ?
loop_
    _geom_angle_atom_site_label_1
    _geom_angle_atom_site_label_2
    _geom_angle_atom_site_label_3
    _geom_angle_site_symmetry_1
    _geom_angle_site_symmetry_3
    _geom_angle
    _geom_angle_publ_flag
    O2 S C1 . . 106.53(7) ?
    O2 S C15 . . 106.47(8) ?
    C1 S C15 . . 97.97(8) ?
    C7 O1 C8 . . 106.91(12) ?
    C8 C1 C2 . . 107.11(14) ?
    C8 C1 S . . 127.41(13) ?
    C2 C1 S . . 125.26(12) ?
    C7 C2 C3 . . 118.97(15) ?
    C7 C2 C1 . . 105.19(14) ?
    C3 C2 C1 . . 135.83(16) ?
    C4 C3 C2 . . 116.15(16) ?
    C4 C3 H3 . . 121.9 ?
    C2 C3 H3 . . 121.9 ?
    F C4 C3 . . 117.85(16) ?
    F C4 C5 . . 117.48(16) ?
    C3 C4 C5 . . 124.67(17) ?
    C6 C5 C4 . . 119.71(16) ?
    C6 C5 H5 . . 120.1 ?
    C4 C5 H5 . . 120.1 ?
    C5 C6 C7 . . 116.30(16) ?
    C5 C6 H6 . . 121.8 ?
    C7 C6 H6 . . 121.8 ?
    O1 C7 C6 . . 125.43(15) ?
    O1 C7 C2 . . 110.38(14) ?
    C6 C7 C2 . . 124.18(16) ?
    C1 C8 O1 . . 110.38(14) ?
    C1 C8 C9 . . 135.43(15) ?
    O1 C8 C9 . . 114.16(14) ?
    C10 C9 C14 . . 118.43(16) ?
    C10 C9 C8 . . 122.36(15) ?
    C14 C9 C8 . . 119.21(15) ?
    C11 C10 C9 . . 120.90(16) ?
    C11 C10 H10 . . 119.5 ?
    C9 C10 H10 . . 119.5 ?
    C12 C11 C10 . . 119.14(16) ?
    C12 C11 H11 . . 120.4 ?
    C10 C11 H11 . . 120.4 ?
    C11 C12 C13 . . 121.38(16) ?
    C11 C12 Cl . . 119.38(14) ?
    C13 C12 Cl . . 119.23(14) ?
    C14 C13 C12 . . 119.14(16) ?
    C14 C13 H13 . . 120.4 ?
    C12 C13 H13 . . 120.4 ?
    C13 C14 C9 . . 121.00(16) ?
    C13 C14 H14 . . 119.5 ?
    C9 C14 H14 . . 119.5 ?
    C16 C15 S . . 111.53(13) ?
    C16 C15 H15A . . 109.3 ?
    S C15 H15A . . 109.3 ?
    C16 C15 H15B . . 109.3 ?
    S C15 H15B . . 109.3 ?
    H15A C15 H15B . . 108.0 ?
    C15 C16 H16A . . 109.5 ?
    C15 C16 H16B . . 109.5 ?
    H16A C16 H16B . . 109.5 ?
    C15 C16 H16C . . 109.5 ?
    H16A C16 H16C . . 109.5 ?
    H16B C16 H16C . . 109.5 ?
loop_
    _geom_torsion_atom_site_label_1
    _geom_torsion_atom_site_label_2
    _geom_torsion_atom_site_label_3
    _geom_torsion_atom_site_label_4
    _geom_torsion_site_symmetry_1
    _geom_torsion_site_symmetry_2
    _geom_torsion_site_symmetry_3
    _geom_torsion_site_symmetry_4
    _geom_torsion
    _geom_torsion_publ_flag
    O2 S C1 C8 . . . . 130.71(15) ?
    C15 S C1 C8 . . . . -119.40(16) ?
    O2 S C1 C2 . . . . -43.25(16) ?
    C15 S C1 C2 . . . . 66.64(15) ?
    C8 C1 C2 C7 . . . . 1.33(18) ?
    S C1 C2 C7 . . . . 176.32(12) ?
    C8 C1 C2 C3 . . . . -177.60(19) ?
    S C1 C2 C3 . . . . -2.6(3) ?
    C7 C2 C3 C4 . . . . 0.7(2) ?
    C1 C2 C3 C4 . . . . 179.52(18) ?
    C2 C3 C4 F . . . . -179.86(15) ?
    C2 C3 C4 C5 . . . . 0.3(3) ?
    F C4 C5 C6 . . . . 179.66(16) ?
    C3 C4 C5 C6 . . . . -0.5(3) ?
    C4 C5 C6 C7 . . . . -0.3(3) ?
    C8 O1 C7 C6 . . . . 179.89(16) ?
    C8 O1 C7 C2 . . . . -0.08(17) ?
    C5 C6 C7 O1 . . . . -178.60(15) ?
    C5 C6 C7 C2 . . . . 1.4(3) ?
    C3 C2 C7 O1 . . . . 178.38(14) ?
    C1 C2 C7 O1 . . . . -0.77(18) ?
    C3 C2 C7 C6 . . . . -1.6(3) ?
    C1 C2 C7 C6 . . . . 179.26(15) ?
    C2 C1 C8 O1 . . . . -1.44(18) ?
    S C1 C8 O1 . . . . -176.28(11) ?
    C2 C1 C8 C9 . . . . 176.59(17) ?
    S C1 C8 C9 . . . . 1.8(3) ?
    C7 O1 C8 C1 . . . . 0.97(17) ?
    C7 O1 C8 C9 . . . . -177.52(13) ?
    C1 C8 C9 C10 . . . . 20.4(3) ?
    O1 C8 C9 C10 . . . . -161.65(14) ?
    C1 C8 C9 C14 . . . . -158.99(19) ?
    O1 C8 C9 C14 . . . . 19.0(2) ?
    C14 C9 C10 C11 . . . . 0.8(2) ?
    C8 C9 C10 C11 . . . . -178.60(15) ?
    C9 C10 C11 C12 . . . . -1.2(3) ?
    C10 C11 C12 C13 . . . . 0.4(3) ?
    C10 C11 C12 Cl . . . . -178.48(13) ?
    C11 C12 C13 C14 . . . . 0.8(3) ?
    Cl C12 C13 C14 . . . . 179.64(14) ?
    C12 C13 C14 C9 . . . . -1.2(3) ?
    C10 C9 C14 C13 . . . . 0.4(3) ?
    C8 C9 C14 C13 . . . . 179.81(16) ?
    O2 S C15 C16 . . . . -174.17(12) ?
    C1 S C15 C16 . . . . 75.90(14) ?
loop_
    _geom_hbond_atom_site_label_D
    _geom_hbond_atom_site_label_H
    _geom_hbond_atom_site_label_A
    _geom_hbond_site_symmetry_A
    _geom_hbond_distance_DH
    _geom_hbond_distance_HA
    _geom_hbond_distance_DA
    _geom_hbond_angle_DHA
    _geom_hbond_publ_flag
    C6 H6 O2 4_575 0.93 2.52 3.371(2) 151.9 yes
    C11 H11 O2 2_646 0.93 2.53 3.116(2) 121.3 yes
    C15 H15A Cg 2_646 0.97 2.66 3.560(2) 155.4 yes
