# Supplementary material for: 2-(4-Chloro­phen­yl)-3-ethyl­sulfinyl-5-fluoro-1-benzofuran
Source: Acta Crystallogr Sect E Struct Rep Online. 2010 Mar 6;66(Pt 4):o770. doi: 10.1107/S1600536810008172 (PMC2984045; doi:10.1107/S1600536810008172)
Supplement: Supplementary file 2 [file e-66-0o770-Isup2.hkl]

# 
# h,k,l, Fc-squared, Fo-squared, sigma(Fo-squared) and status flag 
# 
data_I
_shelx_title ' 1008 IN P2(1)/C' 
_shelx_refln_list_code          4 
_shelx_F_calc_maximum      219.56 
_exptl_crystal_F_000       664.00 
_reflns_d_resolution_high  0.7701 
 
loop_ 
 _symmetry_equiv_pos_as_xyz 
 'x, y, z' 
 '-x, y+1/2, -z+1/2' 
 '-x, -y, -z' 
 'x, -y-1/2, z-1/2' 
 
_cell_length_a    11.5257 
_cell_length_b     7.9655 
_cell_length_c    16.3950 
_cell_angle_alpha  90.000 
_cell_angle_beta  106.518 
_cell_angle_gamma  90.000 
 
_shelx_F_squared_multiplier     1.000 
 
loop_ 
 _refln_index_h 
 _refln_index_k 
 _refln_index_l 
 _refln_F_squared_calc 
 _refln_F_squared_meas 
 _refln_F_squared_sigma 
 _refln_observed_status 
   1   0   0      630.57      615.95      7.94 o 
   2   0   0      915.11      885.02     11.54 o 
   3   0   0    18018.02    17077.07    160.53 o 
   4   0   0      307.30      341.23      9.72 o 
   5   0   0     1222.58     1054.93     17.02 o 
   6   0   0     4013.34     4450.77     51.25 o 
   7   0   0     1111.24     1210.55     21.00 o 
   8   0   0     1983.69     1870.78     29.31 o 
   9   0   0       91.13       95.59      8.78 o 
  10   0   0      312.75      307.97     15.51 o 
  11   0   0      342.49      358.41     17.81 o 
  12   0   0      235.43      298.41     18.08 o 
  13   0   0      584.04      635.10     39.40 o 
  14   0   0        3.56       15.30     13.91 o 
   1   1   0     1074.08     1157.15     10.66 o 
   2   1   0      938.85      929.73      9.87 o 
   3   1   0       16.99       18.44      1.42 o 
   4   1   0     1017.33     1036.52     11.78 o 
   5   1   0       45.02       48.71      2.37 o 
   6   1   0     3468.72     3671.97     31.36 o 
   7   1   0       21.38       35.99      2.57 o 
   8   1   0      969.63      953.31     13.59 o 
   9   1   0       24.39       27.08      3.95 o 
  10   1   0        4.40        3.71      3.57 o 
  11   1   0      465.33      398.59     15.96 o 
  12   1   0       65.97       58.32      9.09 o 
  13   1   0        0.00        1.23      5.87 o 
  14   1   0       25.49       35.77     10.65 o 
   0   2   0      200.53      203.79      5.11 o 
   1   2   0       18.14       26.64      1.93 o 
   2   2   0     1291.31     1303.76     11.33 o 
   3   2   0     2830.90     2954.80     26.34 o 
   4   2   0      847.43      936.19     11.11 o 
   5   2   0     4289.18     4683.88     37.57 o 
   6   2   0      590.19      587.06      9.34 o 
   7   2   0       14.04       34.28      2.58 o 
   8   2   0     2788.41     2817.69     33.59 o 
   9   2   0       42.80       54.91      4.15 o 
  10   2   0      465.65      438.07     19.34 o 
  11   2   0        4.87       14.05      5.38 o 
  12   2   0       37.27       57.48      7.10 o 
  13   2   0      392.99      415.43     18.10 o 
  14   2   0       27.23       39.12     21.56 o 
   1   3   0      205.38      224.03      4.43 o 
   2   3   0      469.70      451.96      9.95 o 
   3   3   0     3726.10     3803.25     33.58 o 
   4   3   0      690.13      736.68     10.23 o 
   5   3   0      237.24      259.22      5.96 o 
   6   3   0      534.15      508.64      9.07 o 
   7   3   0      270.14      271.78      6.74 o 
   8   3   0        0.35       -0.90      2.23 o 
   9   3   0       31.28       34.74      4.24 o 
  10   3   0      134.66      147.51      9.81 o 
  11   3   0       39.47       28.21      8.18 o 
  12   3   0       36.39       40.56      8.32 o 
  13   3   0       34.39       25.93      9.49 o 
   0   4   0      702.83      659.46     13.00 o 
   1   4   0      820.19      831.20     12.13 o 
   2   4   0     2060.24     2013.78     20.66 o 
   3   4   0     2725.79     2817.17     24.86 o 
   4   4   0       57.96       42.80      2.76 o 
   5   4   0       52.57       61.18      3.24 o 
   6   4   0      137.95      133.56      4.74 o 
   7   4   0      348.94      340.40      8.89 o 
   8   4   0        7.31        6.18      3.11 o 
   9   4   0      329.01      294.11     12.50 o 
  10   4   0       21.28       27.06      7.12 o 
  11   4   0       36.48       30.16      8.35 o 
  12   4   0        0.05       12.05      7.87 o 
  13   4   0       48.35       77.88     16.69 o 
   1   5   0      113.24      108.59      3.79 o 
   2   5   0       31.42       39.10      2.58 o 
   3   5   0      295.60      291.67      6.06 o 
   4   5   0      121.81      132.50      5.38 o 
   5   5   0       67.37       71.38      4.84 o 
   6   5   0      386.34      376.62     11.12 o 
   7   5   0      838.60      859.20     18.38 o 
   8   5   0     1646.58     1672.23     33.52 o 
   9   5   0     1143.51     1201.62     28.33 o 
  10   5   0      179.16      167.36     13.43 o 
  11   5   0      437.96      470.16     23.44 o 
  12   5   0        0.19       -1.01      8.32 o 
   0   6   0        4.20       -1.04      3.63 o 
   1   6   0     1468.79     1486.04     20.57 o 
   2   6   0       82.66       93.11      4.63 o 
   3   6   0      127.28      127.57      5.56 o 
   4   6   0      488.09      472.59     12.86 o 
   5   6   0       34.34       34.10      3.75 o 
   6   6   0      240.06      240.67      9.30 o 
   7   6   0     1200.61     1168.13     30.91 o 
   8   6   0        2.66       -5.21      5.21 o 
   9   6   0        3.29        2.00      8.78 o 
  10   6   0       32.32       27.68      8.18 o 
  11   6   0        9.28       10.44     11.36 o 
   1   7   0      175.68      180.56      7.98 o 
   2   7   0      152.84      155.66      8.92 o 
   3   7   0      409.69      409.27     12.06 o 
   4   7   0        4.04       11.38      3.68 o 
   5   7   0        5.85       10.64      4.22 o 
   6   7   0      503.54      515.45     14.85 o 
   7   7   0        9.30       18.60      4.24 o 
   8   7   0       34.01       41.70      5.95 o 
   9   7   0      139.60      134.82      9.85 o 
  10   7   0       23.54       23.26     26.89 o 
   0   8   0      569.32      576.22     22.41 o 
   1   8   0      472.85      479.37     16.95 o 
   2   8   0       17.72        7.00      7.55 o 
   3   8   0      657.55      657.35     20.30 o 
   4   8   0      444.70      436.90     16.36 o 
   5   8   0      337.43      365.98     15.03 o 
   6   8   0       16.32       19.88      5.53 o 
   7   8   0       75.79       82.71      7.22 o 
   8   8   0      112.37      121.34      9.34 o 
   9   8   0      128.82      165.29     16.23 o 
   1   9   0        6.17        8.88      6.67 o 
   2   9   0       24.39       24.26      6.74 o 
   3   9   0       32.55       36.17      6.04 o 
   4   9   0      117.03      106.17      9.17 o 
   5   9   0        0.42       -3.67      5.88 o 
   6   9   0      138.90      148.48     10.39 o 
   7   9   0       19.51       17.45      8.32 o 
   0  10   0      472.77      514.11     33.84 o 
   1  10   0       77.26       89.91     15.76 o 
   2  10   0      112.82      134.96     21.56 o 
   3  10   0      397.57      390.33     27.35 o 
 -14   1   1      564.98      609.45     22.56 o 
 -13   1   1      356.60      371.87     17.03 o 
 -12   1   1       13.05       -2.75      5.51 o 
 -11   1   1     1649.21     1777.85     30.84 o 
 -10   1   1        2.72       -1.95      3.57 o 
  -9   1   1      107.72      107.62      6.56 o 
  -8   1   1     1628.99     1568.27     18.21 o 
  -7   1   1       11.70       13.76      2.36 o 
  -6   1   1     1186.96     1146.47     13.37 o 
  -5   1   1     1263.69     1416.34     14.60 o 
  -4   1   1      579.59      589.56     11.30 o 
  -3   1   1     1176.16     1153.89     11.97 o 
  -2   1   1     2418.69     2440.03     17.49 o 
  -1   1   1      468.49      428.24      5.17 o 
   0   1   1     5986.15     5927.59     78.14 o 
   1   1   1     3843.55     3876.43     57.08 o 
   2   1   1     3590.35     3642.59     27.17 o 
   3   1   1     1348.06     1374.78     13.05 o 
   4   1   1     2318.30     2487.37     28.61 o 
   5   1   1        9.30        8.31      3.90 o 
   6   1   1      116.25       83.41      3.40 o 
   7   1   1        0.08       -0.45      1.66 o 
   8   1   1      487.27      455.57      9.10 o 
   9   1   1     1024.94     1026.52     17.20 o 
  10   1   1      324.82      310.30     11.10 o 
  11   1   1      917.08      928.65     24.87 o 
  12   1   1      185.70      190.68     11.94 o 
  13   1   1        2.19       -7.87      7.87 o 
  14   1   1      531.18      606.89     33.38 o 
 -14   2   1       13.86       18.38      8.24 o 
 -13   2   1       18.81       17.58      7.02 o 
 -12   2   1        4.52       -1.63      5.69 o 
 -11   2   1       29.02       28.77      5.79 o 
 -10   2   1       10.32        6.02      3.45 o 
  -9   2   1      496.62      494.72     13.53 o 
  -8   2   1      209.25      196.50      5.65 o 
  -7   2   1       20.26       28.97      3.01 o 
  -6   2   1       16.05       21.84      1.93 o 
  -5   2   1     2844.67     3059.40     45.16 o 
  -4   2   1       18.65       33.13      2.14 o 
  -3   2   1     2131.41     2109.94     18.60 o 
  -2   2   1       41.05       41.54      1.85 o 
  -1   2   1      108.79      124.08      2.85 o 
   0   2   1      682.34      750.73      9.64 o 
   1   2   1      718.29      761.71      9.31 o 
   2   2   1     2244.01     2346.13     19.55 o 
   3   2   1      106.89       91.44      2.79 o 
   4   2   1       57.43       80.60      2.95 o 
   5   2   1      883.13      849.17     11.23 o 
   6   2   1       59.29       59.22      3.06 o 
   7   2   1     1208.98     1238.69     15.87 o 
   8   2   1      609.98      602.38     10.82 o 
   9   2   1        0.99       -2.96      2.96 o 
  10   2   1        0.52       -3.44      5.42 o 
  11   2   1       42.95       44.63      7.02 o 
  12   2   1       32.03       40.27     10.04 o 
  13   2   1       11.31       16.20      6.78 o 
 -13   3   1       69.87       52.17      9.67 o 
 -12   3   1      126.99      106.49     10.06 o 
 -11   3   1      443.37      451.58     17.54 o 
 -10   3   1        1.94        1.99      4.51 o 
  -9   3   1       75.04       68.83      7.11 o 
  -8   3   1     1348.66     1353.60     20.02 o 
  -7   3   1       26.45       23.16      2.41 o 
  -6   3   1     1587.24     1625.87     18.46 o 
  -5   3   1      361.52      388.46      7.37 o 
  -4   3   1       52.43       40.16      2.40 o 
  -3   3   1     2544.90     2517.63     21.98 o 
  -2   3   1      194.89      203.80      4.45 o 
  -1   3   1     3470.07     3385.55     35.21 o 
   0   3   1       78.86       74.20      2.88 o 
   1   3   1      148.11      177.43      3.80 o 
   2   3   1     3862.74     4128.56     29.60 o 
   3   3   1      348.11      367.57      6.35 o 
   4   3   1      938.61      993.54     12.24 o 
   5   3   1      428.52      426.41      7.80 o 
   6   3   1     1803.26     1788.15     19.76 o 
   7   3   1      331.64      316.52      8.38 o 
   8   3   1      413.57      433.05     11.26 o 
   9   3   1       21.61       26.99      5.09 o 
  10   3   1       83.68       66.36     10.04 o 
  11   3   1      661.22      703.66     40.79 o 
  12   3   1       60.13       62.15     10.62 o 
  13   3   1      160.19      175.29     15.55 o 
 -13   4   1       47.92       53.51     11.13 o 
 -12   4   1       34.79       44.71      9.57 o 
 -11   4   1      123.36      132.45     13.11 o 
 -10   4   1        3.70        8.58      6.23 o 
  -9   4   1       47.55       50.99      5.89 o 
  -8   4   1      121.89      115.39      6.36 o 
  -7   4   1      550.70      540.79     10.31 o 
  -6   4   1       50.24       54.64      3.27 o 
  -5   4   1     1197.54     1126.60     20.04 o 
  -4   4   1        0.42        3.13      1.48 o 
  -3   4   1       14.60        9.81      1.55 o 
  -2   4   1      569.46      546.97      9.55 o 
  -1   4   1       47.52       55.87      2.63 o 
   0   4   1     3346.51     3312.96     28.18 o 
   1   4   1       63.52       60.95      2.55 o 
   2   4   1        2.93        1.51      1.14 o 
   3   4   1     2996.13     3061.23     27.38 o 
   4   4   1      186.50      161.67      5.10 o 
   5   4   1     1889.88     1790.21     19.75 o 
   6   4   1      786.14      775.85     13.86 o 
   7   4   1       24.77       32.86      3.60 o 
   8   4   1     1206.87     1197.49     25.27 o 
   9   4   1      343.12      331.51     13.23 o 
  10   4   1        6.52        1.55      6.39 o 
  11   4   1      224.73      242.24     21.79 o 
  12   4   1        0.81        3.10      8.18 o 
  13   4   1       28.87       27.81     13.91 o 
 -12   5   1       78.34       84.67     11.35 o 
 -11   5   1       41.42       49.53      9.01 o 
 -10   5   1        3.69       -3.18      5.87 o 
  -9   5   1       18.61       26.81      4.81 o 
  -8   5   1       73.52       80.26      6.80 o 
  -7   5   1      744.13      726.13     16.22 o 
  -6   5   1      153.38      147.34      6.72 o 
  -5   5   1       50.62       54.68      3.39 o 
  -4   5   1       18.35       17.20      2.60 o 
  -3   5   1      517.12      534.17      9.46 o 
  -2   5   1      270.45      291.62      6.57 o 
  -1   5   1        0.60       -0.52      1.71 o 
   0   5   1        9.60       11.39      1.69 o 
   1   5   1      276.79      281.18      6.24 o 
   2   5   1      181.47      177.63      4.80 o 
   3   5   1        1.92       -1.92      1.92 o 
   4   5   1       26.21       20.73      3.07 o 
   5   5   1      610.93      593.94     14.36 o 
   6   5   1       41.76       56.02      5.14 o 
   7   5   1      150.60      143.91      7.41 o 
   8   5   1      292.71      267.87      9.94 o 
   9   5   1       13.66       13.54      5.88 o 
  10   5   1      217.97      197.77     14.26 o 
  11   5   1        4.76       -7.37      7.37 o 
  12   5   1      122.57      127.60     13.20 o 
 -11   6   1       71.52       64.53     14.37 o 
 -10   6   1      172.27      172.22     13.93 o 
  -9   6   1        1.17        2.46      9.03 o 
  -8   6   1      807.74      835.98     23.04 o 
  -7   6   1      157.10      148.56      7.25 o 
  -6   6   1      172.19      169.56      8.62 o 
  -5   6   1      846.96      813.49     17.64 o 
  -4   6   1      116.36      110.59      5.15 o 
  -3   6   1      791.15      743.76     13.95 o 
  -2   6   1      538.87      509.76      9.66 o 
  -1   6   1       11.96       16.03      2.14 o 
   0   6   1     1236.56     1207.36     18.09 o 
   1   6   1        5.56        4.35      2.21 o 
   2   6   1      234.57      248.10      7.59 o 
   3   6   1      298.81      281.66      9.65 o 
   4   6   1       77.51       86.26      5.66 o 
   5   6   1      456.11      458.44     13.10 o 
   6   6   1      113.21      117.97      6.69 o 
   7   6   1      195.08      185.08      8.53 o 
   8   6   1      458.88      452.00     17.59 o 
   9   6   1      155.71      147.60      9.54 o 
  10   6   1        2.50        9.56      6.91 o 
  11   6   1      489.85      500.93     25.06 o 
 -10   7   1      389.50      401.30     21.04 o 
  -9   7   1        1.61        4.43      5.85 o 
  -8   7   1      132.65      115.80      8.74 o 
  -7   7   1      100.88       97.16      6.77 o 
  -6   7   1        0.94        4.65      3.68 o 
  -5   7   1       61.96       56.85      5.26 o 
  -4   7   1      223.61      237.64     11.11 o 
  -3   7   1      207.47      193.74     11.03 o 
  -2   7   1      331.78      317.77     10.71 o 
  -1   7   1      173.96      171.72      7.88 o 
   0   7   1      187.21      170.88      8.90 o 
   1   7   1     1439.58     1359.67     29.06 o 
   2   7   1      111.68      105.87      5.98 o 
   3   7   1       56.51       62.86      5.10 o 
   4   7   1       47.05       42.59      5.26 o 
   5   7   1      232.42      224.55      9.31 o 
   6   7   1       64.63       63.25      6.03 o 
   7   7   1       43.73       49.16      5.37 o 
   8   7   1        2.15        5.20      4.84 o 
   9   7   1        0.02        2.57      5.75 o 
  10   7   1       57.94       55.40      9.99 o 
  -9   8   1       41.62       32.39     11.59 o 
  -8   8   1      256.90      251.69     15.81 o 
  -7   8   1       96.43       90.22      9.80 o 
  -6   8   1        8.17       11.13      9.94 o 
  -5   8   1      137.37      143.59      9.45 o 
  -4   8   1       62.66       58.38      6.44 o 
  -3   8   1       50.29       55.94      6.50 o 
  -2   8   1     1047.28     1066.60     26.57 o 
  -1   8   1        6.93        2.11      5.14 o 
   0   8   1        0.16        6.16      4.35 o 
   1   8   1       33.20       16.83      4.57 o 
   2   8   1      877.18      861.52     23.64 o 
   3   8   1      224.61      231.81     11.94 o 
   4   8   1       66.08       63.39      6.75 o 
   5   8   1      627.28      602.62     19.89 o 
   6   8   1       22.15       16.34      4.67 o 
   7   8   1       47.04       56.87      8.97 o 
   8   8   1      162.75      180.50     13.81 o 
  -7   9   1      210.62      220.61     15.24 o 
  -6   9   1      112.19      125.01      9.36 o 
  -5   9   1        0.78       -3.73      9.04 o 
  -4   9   1      234.26      242.04     12.34 o 
  -3   9   1      246.52      255.33     12.91 o 
  -2   9   1       79.70       84.30     14.60 o 
  -1   9   1      284.11      275.45     16.35 o 
   0   9   1        7.69       11.59      6.23 o 
   1   9   1       12.25       17.12      7.66 o 
   2   9   1        9.96       19.89      5.69 o 
   3   9   1        1.09       -2.67      5.71 o 
   4   9   1       43.16       35.73      6.11 o 
   5   9   1      180.47      186.36     11.12 o 
   6   9   1      145.98      156.94     12.61 o 
  -3  10   1       82.00       97.60     10.47 o 
  -2  10   1       16.02       42.47      8.35 o 
  -1  10   1        2.75        0.38     11.59 o 
   0  10   1       28.76       30.48      8.83 o 
   1  10   1       67.03       83.17      9.82 o 
   2  10   1       97.31      111.05     22.95 o 
   3  10   1       81.87       70.91      9.90 o 
 -14   0   2        0.39       12.52     12.52 o 
 -13   0   2      320.88      322.61     18.54 o 
 -12   0   2      342.07      318.16     28.28 o 
 -11   0   2       69.85       62.17      8.83 o 
 -10   0   2     2331.95     2208.04     47.67 o 
  -9   0   2      616.36      667.42     22.26 o 
  -8   0   2     1151.52     1076.45     27.53 o 
  -7   0   2       28.61       50.66      4.45 o 
  -6   0   2      266.25      350.03      8.63 o 
  -5   0   2     2447.15     2557.22     30.77 o 
  -4   0   2      340.51      321.39      9.37 o 
  -3   0   2     2368.36     2401.45     28.35 o 
  -2   0   2     3008.87     2934.44     55.63 o 
  -1   0   2       36.97       45.77      2.27 o 
   0   0   2      923.91      934.94     14.34 o 
   1   0   2      147.84      169.10      4.02 o 
   2   0   2     5419.56     5539.88     55.84 o 
   3   0   2    10544.36    10399.60    101.24 o 
   4   0   2       49.98       41.52      3.09 o 
   5   0   2     7946.22     8553.45    219.19 o 
   6   0   2     1151.61     1095.01     19.39 o 
   7   0   2       53.59       63.58      4.68 o 
   8   0   2     2101.51     1998.64     31.78 o 
   9   0   2      250.02      226.02      9.23 o 
  10   0   2      109.14      125.07     10.56 o 
  11   0   2      456.38      520.60     32.91 o 
  12   0   2        1.41        0.93     10.20 o 
  13   0   2      325.86      354.64     30.13 o 
 -14   1   2      122.32      136.66     12.08 o 
 -13   1   2       34.38       53.28      7.61 o 
 -12   1   2        2.60       -2.20      4.16 o 
 -11   1   2       20.15        3.09      4.09 o 
 -10   1   2      690.55      666.16     16.82 o 
  -9   1   2      108.45       92.26      6.35 o 
  -8   1   2      102.52       94.08      7.05 o 
  -7   1   2      500.35      472.53      7.93 o 
  -6   1   2     3097.51     3534.61     37.92 o 
  -5   1   2        1.15        1.58      1.02 o 
  -4   1   2      134.61      125.97      2.99 o 
  -3   1   2     4313.24     4207.07     31.34 o 
  -2   1   2      807.30      762.66      7.20 o 
  -1   1   2     7341.59     7353.92     60.95 o 
   0   1   2      283.99      339.46     10.37 o 
   1   1   2     2532.37     2438.37     21.04 o 
   2   1   2       14.85       15.44      1.12 o 
   3   1   2      221.25      254.25      4.64 o 
   4   1   2      291.40      298.16      5.57 o 
   5   1   2       90.31       98.63      3.77 o 
   6   1   2      543.49      668.53     10.28 o 
   7   1   2       60.47       60.55      3.32 o 
   8   1   2      390.70      375.80      8.38 o 
   9   1   2       23.36       19.57      2.53 o 
  10   1   2      111.55      122.04      8.62 o 
  11   1   2       24.10       18.09      6.55 o 
  12   1   2        3.16        0.70      7.54 o 
  13   1   2       29.25       59.57     10.16 o 
 -14   2   2      117.18      121.72     11.38 o 
 -13   2   2       93.08       82.89      9.71 o 
 -12   2   2       29.93       33.87      6.78 o 
 -11   2   2       14.99       12.13      4.21 o 
 -10   2   2       77.49       74.17      8.23 o 
  -9   2   2      184.34      192.45      8.41 o 
  -8   2   2      368.42      380.62      9.19 o 
  -7   2   2      721.95      810.63     11.49 o 
  -6   2   2      243.13      251.71      5.62 o 
  -5   2   2      802.32      699.07     11.54 o 
  -4   2   2        0.73        2.80      1.01 o 
  -3   2   2     6165.87     6120.80     41.08 o 
  -2   2   2     2863.98     2850.67     22.84 o 
  -1   2   2     2939.64     3046.04     25.97 o 
   0   2   2    48205.30    45986.03    340.83 o 
   1   2   2        4.15        1.30      1.15 o 
   2   2   2     2062.99     2044.33     19.18 o 
   3   2   2     8043.37     8153.42     74.19 o 
   4   2   2        0.41        3.57      2.11 o 
   5   2   2      909.90      845.07     11.34 o 
   6   2   2     3216.12     3385.50     30.56 o 
   7   2   2      147.63      142.09      4.90 o 
   8   2   2      616.88      628.46     12.63 o 
   9   2   2      239.50      229.94      8.34 o 
  10   2   2       33.04       24.13      5.41 o 
  11   2   2      493.90      529.11     33.94 o 
  12   2   2        6.55       -5.14      7.20 o 
  13   2   2      443.67      494.32     24.67 o 
 -14   3   2      151.38      176.62     22.25 o 
 -13   3   2       11.42       12.31      6.95 o 
 -12   3   2       39.02       45.21      7.00 o 
 -11   3   2      571.48      536.31     18.95 o 
 -10   3   2      352.07      352.07     14.44 o 
  -9   3   2     2828.26     2867.18     39.00 o 
  -8   3   2     1023.32     1065.32     18.45 o 
  -7   3   2      284.27      269.61      6.51 o 
  -6   3   2     3185.67     3182.81     29.28 o 
  -5   3   2        9.00       14.14      2.63 o 
  -4   3   2      109.91      132.52      3.64 o 
  -3   3   2     2806.75     2897.52     47.94 o 
  -2   3   2        5.21        4.85      1.12 o 
  -1   3   2       64.82       64.72      3.09 o 
   0   3   2       49.48       31.94      1.69 o 
   1   3   2     1080.26     1261.46     11.90 o 
   2   3   2       60.88       82.30      2.74 o 
   3   3   2      257.34      268.43      5.19 o 
   4   3   2        0.66        9.55      1.50 o 
   5   3   2       72.96       66.56      3.18 o 
   6   3   2     1125.92     1124.32     16.78 o 
   7   3   2      145.37      122.94      5.29 o 
   8   3   2     1419.08     1394.11     20.83 o 
   9   3   2       80.57       93.33      6.93 o 
  10   3   2        2.19        1.09      6.49 o 
  11   3   2      397.77      409.60     21.14 o 
  12   3   2        0.27      -11.36     14.60 o 
  13   3   2        0.07       -1.33      8.64 o 
 -13   4   2       11.47       14.83     16.23 o 
 -12   4   2       64.51       74.18     10.16 o 
 -11   4   2        1.39       -1.10      8.58 o 
 -10   4   2       23.06       22.89      5.58 o 
  -9   4   2       47.03       57.35      6.78 o 
  -8   4   2      401.12      400.74     10.37 o 
  -7   4   2      841.03      828.16     13.05 o 
  -6   4   2       71.75       69.90      3.54 o 
  -5   4   2        3.20        1.23      1.68 o 
  -4   4   2      194.71      205.83      4.95 o 
  -3   4   2      484.12      479.28      8.23 o 
  -2   4   2       22.51       32.28      2.14 o 
  -1   4   2       45.08       41.64      2.36 o 
   0   4   2      652.96      671.80      9.20 o 
   1   4   2     1134.52     1215.72     14.49 o 
   2   4   2        1.50       14.07      1.67 o 
   3   4   2       71.31       62.76      2.91 o 
   4   4   2       98.69      102.30      3.71 o 
   5   4   2      244.79      252.11      9.51 o 
   6   4   2      677.37      658.82     14.93 o 
   7   4   2      921.53      877.76     18.15 o 
   8   4   2     1070.55     1101.07     21.39 o 
   9   4   2      187.77      189.15     10.00 o 
  10   4   2       78.82       77.98      9.35 o 
  11   4   2       71.07       98.10     11.28 o 
  12   4   2       35.37       41.55      9.67 o 
 -12   5   2       15.39       21.27      8.69 o 
 -11   5   2      675.36      704.88     29.01 o 
 -10   5   2       22.47       18.76      6.86 o 
  -9   5   2       25.85       20.53      6.95 o 
  -8   5   2       65.17       65.54      6.40 o 
  -7   5   2       19.41       22.88      3.55 o 
  -6   5   2     2042.57     2020.27     25.44 o 
  -5   5   2       26.93       33.54      2.84 o 
  -4   5   2      118.70      142.61      4.47 o 
  -3   5   2     2382.60     2468.94     27.03 o 
  -2   5   2     1032.74     1095.86     14.28 o 
  -1   5   2       70.16       65.11      4.73 o 
   0   5   2      401.32      408.40      7.57 o 
   1   5   2       44.71       59.99      2.82 o 
   2   5   2      280.62      254.51      7.12 o 
   3   5   2      830.27      865.71     17.18 o 
   4   5   2      270.21      275.89      9.30 o 
   5   5   2       10.99        9.69      2.77 o 
   6   5   2      258.20      269.44      9.73 o 
   7   5   2      215.44      208.12      8.81 o 
   8   5   2       22.10       22.17      4.62 o 
   9   5   2      207.42      204.17     12.68 o 
  10   5   2      160.42      163.59     12.00 o 
  11   5   2       70.53       64.90     15.76 o 
 -12   6   2        8.58       17.15     12.52 o 
 -11   6   2       22.10       26.77      8.35 o 
 -10   6   2        8.21       -0.23      9.74 o 
  -9   6   2      130.02      117.07      8.32 o 
  -8   6   2       21.16       18.74      7.05 o 
  -7   6   2       10.57        3.63      3.37 o 
  -6   6   2        1.12        1.89      3.11 o 
  -5   6   2       14.54       15.46      3.15 o 
  -4   6   2       12.24        9.31      2.60 o 
  -3   6   2        3.30        1.77      2.01 o 
  -2   6   2      694.47      715.55     11.83 o 
  -1   6   2      392.51      386.81      9.42 o 
   0   6   2      108.78      112.56      5.58 o 
   1   6   2      108.23       92.82      4.84 o 
   2   6   2      505.73      523.80     13.31 o 
   3   6   2        0.21       -3.20      3.20 o 
   4   6   2      134.15      109.87      6.96 o 
   5   6   2       37.51       34.23      4.42 o 
   6   6   2      272.56      267.12     10.26 o 
   7   6   2       44.00       47.92      5.22 o 
   8   6   2      105.35      112.72      7.01 o 
   9   6   2      161.12      149.37     10.03 o 
  10   6   2       40.49       40.39      6.88 o 
  11   6   2       42.89       53.67     12.52 o 
 -10   7   2       10.71        9.74      8.18 o 
  -9   7   2      341.48      349.49     17.09 o 
  -8   7   2      662.66      627.01     23.60 o 
  -7   7   2      445.55      458.57     16.54 o 
  -6   7   2      638.54      642.46     16.26 o 
  -5   7   2       62.73       63.84     10.68 o 
  -4   7   2      131.01      128.48      9.74 o 
  -3   7   2      302.10      303.90     10.63 o 
  -2   7   2      307.97      311.45     10.60 o 
  -1   7   2        0.21       -3.11      3.11 o 
   0   7   2       69.07       68.80      5.18 o 
   1   7   2      245.15      232.33      9.03 o 
   2   7   2      215.84      226.24      9.19 o 
   3   7   2        0.02        1.49      4.89 o 
   4   7   2      157.48      145.79      7.35 o 
   5   7   2       13.39       15.66      4.32 o 
   6   7   2      250.48      253.58     10.28 o 
   7   7   2        2.93       -0.10      4.23 o 
   8   7   2        0.04       -4.90      5.23 o 
   9   7   2      162.66      146.45     15.74 o 
  -9   8   2      103.54      106.16     18.08 o 
  -8   8   2        2.24        9.65      7.00 o 
  -7   8   2       34.81       23.77      7.33 o 
  -6   8   2       44.05       34.12      6.86 o 
  -5   8   2       90.62       91.86      7.65 o 
  -4   8   2       85.20       94.02      7.60 o 
  -3   8   2       81.61       75.55      8.41 o 
  -2   8   2       95.10       98.63      6.83 o 
  -1   8   2      521.21      516.31     17.48 o 
   0   8   2      361.19      325.43     13.64 o 
   1   8   2      194.89      211.40     10.97 o 
   2   8   2        1.46        7.49      4.71 o 
   3   8   2      475.23      496.17     17.96 o 
   4   8   2      738.81      739.44     22.73 o 
   5   8   2       33.99       36.26      4.91 o 
   6   8   2       48.85       48.62      5.66 o 
   7   8   2      415.32      412.87     18.45 o 
   8   8   2      143.07      153.32     10.26 o 
  -7   9   2       34.92       37.41     17.85 o 
  -6   9   2       39.38       39.17      6.56 o 
  -5   9   2       10.71        7.52      5.69 o 
  -4   9   2        3.57        1.26      5.45 o 
  -3   9   2       57.41       88.13     10.29 o 
  -2   9   2       91.72       76.71      9.67 o 
  -1   9   2       54.61       58.71      9.30 o 
   0   9   2       50.28       54.37     11.44 o 
   1   9   2      187.36      192.58     11.60 o 
   2   9   2       12.01       14.13      7.49 o 
   3   9   2       28.66       33.11      8.91 o 
   4   9   2       77.45       80.06      8.35 o 
   5   9   2       19.05       19.10      6.31 o 
   6   9   2       35.34       67.61      8.68 o 
  -3  10   2       50.04       40.54      9.67 o 
  -2  10   2      291.64      277.14     20.63 o 
  -1  10   2      182.79      205.07     20.86 o 
   0  10   2       48.09       37.55     12.52 o 
   1  10   2       46.14       47.37     13.44 o 
   2  10   2       15.34        9.84      8.32 o 
   3  10   2      143.32      161.79     20.40 o 
 -14   1   3      516.89      556.02     27.25 o 
 -13   1   3      466.34      490.68     16.56 o 
 -12   1   3       14.48        9.00      4.52 o 
 -11   1   3     1240.26     1244.21     25.08 o 
 -10   1   3      186.79      177.52      8.43 o 
  -9   1   3       15.64        8.67      3.04 o 
  -8   1   3     4109.57     3966.42     46.29 o 
  -7   1   3       77.62       79.33      2.86 o 
  -6   1   3     4176.48     4323.57     40.09 o 
  -5   1   3     1698.06     1821.02     17.35 o 
  -4   1   3      383.25      342.98      5.00 o 
  -3   1   3     4832.22     4639.10     31.83 o 
  -2   1   3     3282.59     3503.56     26.37 o 
  -1   1   3      496.83      513.00      5.92 o 
   0   1   3    22340.97    22014.82    168.02 o 
   1   1   3        2.15        4.24      0.97 o 
   2   1   3     5717.24     5778.80     49.51 o 
   3   1   3       39.34       48.47      2.07 o 
   4   1   3     3287.20     3393.68     30.80 o 
   5   1   3     2912.55     2920.42     26.33 o 
   6   1   3      450.14      425.92      8.11 o 
   7   1   3       45.92       53.15      3.29 o 
   8   1   3      280.28      268.25      7.18 o 
   9   1   3      149.42      171.10      6.63 o 
  10   1   3       42.14       35.80      5.95 o 
  11   1   3      382.45      358.53     15.16 o 
  12   1   3      264.36      265.23     17.86 o 
  13   1   3        1.47       13.21      9.51 o 
 -14   2   3      110.27      124.16     11.27 o 
 -13   2   3       80.26       79.79      9.17 o 
 -12   2   3      146.52      159.44      9.24 o 
 -11   2   3       28.95       19.60      4.39 o 
 -10   2   3      127.16      132.75      7.67 o 
  -9   2   3      304.09      280.10     10.18 o 
  -8   2   3       14.56       16.28      2.34 o 
  -7   2   3      148.12      158.56      4.35 o 
  -6   2   3       51.40       55.35      2.66 o 
  -5   2   3      278.99      276.41      5.45 o 
  -4   2   3       95.71       79.64      2.56 o 
  -3   2   3       18.33       18.60      1.58 o 
  -2   2   3      147.08      162.88      3.53 o 
  -1   2   3     1013.32     1075.83     12.14 o 
   0   2   3    30223.86    28930.64    401.27 o 
   1   2   3      193.06      212.96      4.13 o 
   2   2   3      209.76      235.34      5.00 o 
   3   2   3      440.52      402.62      6.11 o 
   4   2   3      203.38      180.69      4.37 o 
   5   2   3      648.77      605.74      9.35 o 
   6   2   3      478.90      497.39      8.97 o 
   7   2   3      186.96      205.49      6.80 o 
   8   2   3     2280.15     2153.29     27.27 o 
   9   2   3      203.10      183.77      7.02 o 
  10   2   3        3.67       -4.91      4.91 o 
  11   2   3      411.36      433.06     21.12 o 
  12   2   3        9.67        1.14      7.19 o 
  13   2   3       94.34      146.03     21.32 o 
 -14   3   3      313.49      290.35     18.94 o 
 -13   3   3      260.23      254.85     14.09 o 
 -12   3   3       12.90        6.37      8.06 o 
 -11   3   3      402.56      441.63     17.03 o 
 -10   3   3       98.45      104.58      7.08 o 
  -9   3   3      781.60      755.06     17.53 o 
  -8   3   3     1772.56     1696.65     23.00 o 
  -7   3   3        4.08        6.96      1.93 o 
  -6   3   3       76.38       62.63      3.05 o 
  -5   3   3     1580.22     1579.56     17.24 o 
  -4   3   3      702.81      774.63      9.75 o 
  -3   3   3      301.20      266.36      5.53 o 
  -2   3   3      532.76      583.57      8.25 o 
  -1   3   3      545.48      584.48      7.87 o 
   0   3   3      148.01      136.86      4.03 o 
   1   3   3     4745.21     4875.47     58.60 o 
   2   3   3      653.90      669.07      8.63 o 
   3   3   3       43.53       56.95      2.37 o 
   4   3   3      578.49      613.39      8.84 o 
   5   3   3        7.82       11.71      3.14 o 
   6   3   3      126.40      129.15      5.45 o 
   7   3   3        3.30       -0.83      2.34 o 
   8   3   3       37.05       36.13      3.96 o 
   9   3   3      218.03      241.03      9.08 o 
  10   3   3        8.30        0.53      4.54 o 
  11   3   3       92.90      103.89     18.08 o 
  12   3   3       40.10       45.50     10.89 o 
 -13   4   3       68.92       90.87     12.29 o 
 -12   4   3        5.54        8.41      7.37 o 
 -11   4   3        0.09       -3.53     10.86 o 
 -10   4   3      562.66      528.39     18.31 o 
  -9   4   3      119.61      115.69      7.20 o 
  -8   4   3     1344.15     1291.33     20.10 o 
  -7   4   3       28.44       27.24      2.56 o 
  -6   4   3      380.57      377.69      8.02 o 
  -5   4   3     5235.47     5334.95     40.49 o 
  -4   4   3      290.26      270.94      5.76 o 
  -3   4   3      107.00       86.75      3.43 o 
  -2   4   3     2450.74     2540.51     23.71 o 
  -1   4   3        0.05       -1.18      1.62 o 
   0   4   3       65.43       65.33      2.51 o 
   1   4   3      130.00      185.21      5.93 o 
   2   4   3     1161.08     1269.23     21.38 o 
   3   4   3     1692.95     1778.65     25.39 o 
   4   4   3      148.92      151.70      6.51 o 
   5   4   3     1094.62     1064.48     19.64 o 
   6   4   3       81.65       83.98      5.46 o 
   7   4   3     2446.00     2383.05     38.83 o 
   8   4   3     1467.51     1487.18     29.23 o 
   9   4   3        0.01        5.98      5.69 o 
  10   4   3       23.33       15.20      5.38 o 
  11   4   3      187.23      201.04     15.24 o 
  12   4   3      100.78      145.04     22.48 o 
 -12   5   3        8.46        3.05     12.52 o 
 -11   5   3      179.67      151.57     13.27 o 
 -10   5   3      259.85      265.14     16.22 o 
  -9   5   3       11.44        5.66      5.22 o 
  -8   5   3       10.23       11.37      4.08 o 
  -7   5   3      816.47      825.51     15.59 o 
  -6   5   3      183.34      182.54      5.98 o 
  -5   5   3        5.89        5.11      1.89 o 
  -4   5   3      914.30      933.75     15.03 o 
  -3   5   3      161.56      157.72      4.98 o 
  -2   5   3       64.08       60.25      3.22 o 
  -1   5   3     2268.26     2276.13     22.80 o 
   0   5   3       22.32       17.96      3.00 o 
   1   5   3     1417.14     1463.73     31.13 o 
   2   5   3       84.06       94.92      8.16 o 
   3   5   3      363.16      374.01     10.88 o 
   4   5   3        1.97       -2.60      2.60 o 
   5   5   3      134.81      115.81      6.47 o 
   6   5   3        7.42       14.27      3.09 o 
   7   5   3       57.13       49.40      4.45 o 
   8   5   3       54.88       58.30      8.56 o 
   9   5   3        8.50        3.60      4.84 o 
  10   5   3       16.30       18.16      5.14 o 
  11   5   3       95.21      112.97     11.92 o 
 -12   6   3       16.20       15.76     12.98 o 
 -11   6   3        3.94        2.05      8.03 o 
 -10   6   3        5.08       -4.17      6.23 o 
  -9   6   3      232.37      252.76     15.72 o 
  -8   6   3        8.19       -4.17      4.17 o 
  -7   6   3       50.70       42.02      5.21 o 
  -6   6   3        2.54        4.70      2.97 o 
  -5   6   3      712.75      711.32     13.92 o 
  -4   6   3      178.54      173.95      6.97 o 
  -3   6   3      227.96      229.88      7.31 o 
  -2   6   3     2001.16     1894.90     24.64 o 
  -1   6   3      520.37      480.36     10.74 o 
   0   6   3      366.32      370.17      9.33 o 
   1   6   3      419.61      378.38     11.08 o 
   2   6   3      119.28      105.89      7.63 o 
   3   6   3     1528.91     1472.75     25.40 o 
   4   6   3       86.11       87.09      5.89 o 
   5   6   3     1758.81     1735.32     29.55 o 
   6   6   3       45.83       45.86      4.90 o 
   7   6   3       10.67       11.90      4.08 o 
   8   6   3      896.82      883.93     25.63 o 
   9   6   3      235.28      244.46     12.19 o 
  10   6   3       33.97       43.45      7.79 o 
 -10   7   3        1.99        8.36      7.70 o 
  -9   7   3       23.99       26.73     15.99 o 
  -8   7   3      537.69      513.10     17.24 o 
  -6   7   3       67.06       73.16      9.42 o 
  -5   7   3        3.90        5.50      8.18 o 
  -4   7   3      117.00      104.68      6.63 o 
  -3   7   3      937.81      921.54     19.52 o 
  -2   7   3       55.22       56.08      5.14 o 
  -1   7   3       12.33       19.93      6.99 o 
   0   7   3      302.59      270.68      9.75 o 
   1   7   3      465.23      427.80     12.68 o 
   2   7   3        8.99       15.53      4.15 o 
   3   7   3      515.29      464.14     14.04 o 
   4   7   3      270.41      231.91      9.83 o 
   5   7   3      203.28      189.43      9.07 o 
   6   7   3       20.15       25.34      6.22 o 
   7   7   3        0.70        8.38      4.27 o 
   8   7   3        0.19        8.92      4.80 o 
   9   7   3      225.32      255.65     12.93 o 
  -9   8   3        7.03       -2.78     12.98 o 
  -8   8   3      175.80      203.95     13.70 o 
  -7   8   3      177.66      197.70     13.81 o 
  -6   8   3       10.22       15.14      6.26 o 
  -5   8   3      244.61      264.25     13.33 o 
  -4   8   3        6.95       -0.81      5.38 o 
  -3   8   3      159.73      157.37      8.15 o 
  -2   8   3      106.67       87.42      7.47 o 
  -1   8   3      103.14      102.13      8.20 o 
   0   8   3      285.57      286.45     14.32 o 
   1   8   3      227.09      235.41     11.86 o 
   2   8   3       33.68       40.97      5.85 o 
   3   8   3      301.63      304.53     11.83 o 
   4   8   3       12.59       17.63      5.69 o 
   5   8   3        2.68        8.17      4.42 o 
   6   8   3      202.93      198.88      9.54 o 
   7   8   3       68.76       86.69      8.83 o 
   8   8   3       75.73       94.09      8.04 o 
  -7   9   3       36.06       46.97     15.30 o 
  -6   9   3       46.05       56.90      9.99 o 
  -5   9   3       53.98       56.78      7.15 o 
  -4   9   3      161.72      172.72     12.54 o 
  -3   9   3      400.96      402.46     25.03 o 
  -2   9   3      263.37      308.83     17.01 o 
  -1   9   3       37.29       36.97      6.53 o 
   0   9   3       59.04       46.99      6.50 o 
   1   9   3      661.57      689.34     22.21 o 
   2   9   3      340.48      343.31     15.61 o 
   3   9   3        2.67        3.34      5.61 o 
   4   9   3       82.61       68.46      7.72 o 
   5   9   3      271.06      301.28     14.59 o 
   6   9   3       50.17       45.05      7.19 o 
  -3  10   3        4.45       26.89     12.52 o 
  -2  10   3      302.35      318.61     18.22 o 
  -1  10   3        4.79       -6.98     11.36 o 
   0  10   3       51.46       57.64     14.60 o 
   1  10   3      162.82      165.86     13.90 o 
   2  10   3       87.05       68.61     16.69 o 
 -14   0   4      258.57      239.83     25.26 o 
 -13   0   4       31.58       30.79      8.12 o 
 -12   0   4      103.34      149.20     12.87 o 
 -11   0   4      329.68      345.82     17.48 o 
 -10   0   4      114.93      136.48     10.80 o 
  -9   0   4      412.11      428.43     17.81 o 
  -8   0   4      221.11      218.46     11.79 o 
  -7   0   4     3458.38     3570.10     58.67 o 
  -6   0   4      461.04      421.13     14.58 o 
  -5   0   4      442.56      362.13     12.62 o 
  -4   0   4      227.82      293.47     10.16 o 
  -3   0   4     4359.36     4303.92     46.07 o 
  -2   0   4     8722.78     8383.77     70.64 o 
  -1   0   4    10940.43    11108.76    106.21 o 
   0   0   4     4815.73     4744.40     51.54 o 
   1   0   4     3370.71     3212.11     35.32 o 
   2   0   4     2344.87     2330.53     28.24 o 
   3   0   4     4499.80     4365.85     73.78 o 
   4   0   4     3724.36     4033.84     46.72 o 
   5   0   4     1231.35     1098.03     19.38 o 
   6   0   4     1755.70     1766.25     27.79 o 
   7   0   4      205.60      201.70      8.51 o 
   8   0   4     1246.11     1183.91     23.61 o 
   9   0   4     1455.69     1405.54     34.11 o 
  10   0   4       15.84       -2.78      8.34 o 
  11   0   4      738.50      760.26     40.33 o 
  12   0   4       65.77       60.26     14.83 o 
  13   0   4      164.00      169.67     21.79 o 
 -14   1   4       24.05       27.57     10.24 o 
 -13   1   4      101.88      130.32     10.52 o 
 -12   1   4       23.99       21.44      5.79 o 
 -11   1   4      446.89      422.54     14.02 o 
 -10   1   4       28.68       33.38      4.70 o 
  -9   1   4      828.51      835.39     18.05 o 
  -8   1   4      347.47      346.74     10.65 o 
  -7   1   4        0.07       -1.55      1.55 o 
  -6   1   4     2298.51     2493.28     28.34 o 
  -5   1   4      114.29      116.77      4.97 o 
  -4   1   4       41.30       41.33      1.71 o 
  -3   1   4     1291.27     1311.02     11.69 o 
  -2   1   4      163.86      153.56      3.24 o 
  -1   1   4    15932.36    15905.29    116.50 o 
   0   1   4     5943.59     6058.92     54.21 o 
   1   1   4     1023.79     1072.13     11.47 o 
   2   1   4      689.47      726.28     10.43 o 
   3   1   4        7.11        4.24      1.25 o 
   4   1   4       56.39       73.59      3.00 o 
   5   1   4      371.91      435.09      7.86 o 
   6   1   4      487.31      465.01      8.71 o 
   7   1   4       84.89       87.52      4.02 o 
   8   1   4      692.75      689.83     13.73 o 
   9   1   4      600.95      623.29     13.43 o 
  10   1   4        2.71        0.44      7.96 o 
  11   1   4       13.58        2.79     15.07 o 
  12   1   4       21.74       31.68     20.63 o 
  13   1   4       18.01      -12.98     12.98 o 
 -14   2   4       70.72       93.09      9.90 o 
 -13   2   4        1.03       -2.58      6.13 o 
 -12   2   4      227.97      181.47      9.75 o 
 -11   2   4       80.52       76.33      6.58 o 
 -10   2   4      599.28      524.90     14.88 o 
  -9   2   4      310.96      306.66     10.69 o 
  -8   2   4       41.30       33.11      3.89 o 
  -7   2   4      137.85      138.72      4.99 o 
  -6   2   4       49.25       47.89      3.18 o 
  -5   2   4        2.15        0.95      1.29 o 
  -4   2   4     1050.86     1193.70     12.04 o 
  -3   2   4       44.26       58.56      2.26 o 
  -2   2   4       93.66      109.07      2.99 o 
  -1   2   4      308.46      347.28      5.33 o 
   0   2   4      389.63      334.95      4.80 o 
   1   2   4        2.06        4.72      1.74 o 
   2   2   4     2492.43     2633.57     25.21 o 
   3   2   4     5758.72     5544.00     56.41 o 
   4   2   4        4.21        6.85      1.35 o 
   5   2   4      597.38      629.41     11.23 o 
   6   2   4     2454.23     2397.23     27.66 o 
   7   2   4      445.92      429.09     10.25 o 
   8   2   4      536.18      515.79     11.85 o 
   9   2   4       69.70       75.87      4.93 o 
  10   2   4      102.71       99.34      7.66 o 
  11   2   4      418.79      417.86     20.58 o 
  12   2   4       26.83       17.62     13.91 o 
  13   2   4      193.26      187.75     23.64 o 
 -14   3   4       83.55       85.63     18.87 o 
 -13   3   4       72.15       73.59      8.99 o 
 -12   3   4        0.03        2.20      5.72 o 
 -11   3   4      137.16      142.79      8.31 o 
 -10   3   4       14.02        9.70      3.79 o 
  -9   3   4      100.26      103.24      6.60 o 
  -8   3   4      170.43      160.89      6.08 o 
  -7   3   4     1153.53     1160.81     17.35 o 
  -6   3   4       80.19       55.22      3.90 o 
  -5   3   4      646.48      634.12     12.89 o 
  -4   3   4       13.50        5.29      1.36 o 
  -3   3   4     5319.39     5561.95     42.81 o 
  -2   3   4      271.15      298.21      5.64 o 
  -1   3   4      233.63      231.10      6.43 o 
   0   3   4      968.18      934.69     12.38 o 
   1   3   4      640.30      623.82      9.40 o 
   2   3   4     1569.82     1516.11     21.32 o 
   3   3   4        2.85        5.71      1.68 o 
   4   3   4       62.94       65.54      3.58 o 
   5   3   4     1135.80     1094.50     16.31 o 
   6   3   4      123.86      150.17      6.74 o 
   7   3   4      105.83      106.99      6.95 o 
   8   3   4      738.08      714.95     16.57 o 
   9   3   4       85.21       80.22      5.73 o 
  10   3   4      427.44      407.03     15.55 o 
  11   3   4       33.18       26.91     20.40 o 
  12   3   4       30.12       36.96      9.57 o 
 -13   4   4        5.92       30.38     11.59 o 
 -12   4   4        9.54       -2.13      7.91 o 
 -11   4   4       50.27       53.06      7.10 o 
 -10   4   4      214.28      200.63      9.52 o 
  -9   4   4       42.15       37.94      5.08 o 
  -8   4   4       12.05       18.06      2.98 o 
  -7   4   4        0.39        3.48      2.71 o 
  -6   4   4       29.91       36.07      2.72 o 
  -5   4   4       29.93       47.63      2.80 o 
  -4   4   4        1.22       -1.47      1.47 o 
  -3   4   4     1474.71     1546.94     17.23 o 
  -2   4   4     1496.49     1487.65     16.36 o 
  -1   4   4        5.58        5.23      1.55 o 
   0   4   4     5651.12     5782.56     50.36 o 
   1   4   4       33.51       27.94      2.36 o 
   2   4   4      324.44      299.66      8.79 o 
   3   4   4      265.35      247.86      8.40 o 
   4   4   4      120.74      112.63      7.03 o 
   5   4   4      218.16      195.33     10.57 o 
   6   4   4     1522.82     1512.62     25.49 o 
   7   4   4       16.84       16.62      3.37 o 
   8   4   4       30.20       29.76      4.13 o 
   9   4   4       17.53       20.16      4.01 o 
  10   4   4        7.28        4.16      4.87 o 
  11   4   4      333.25      335.02     19.07 o 
  12   4   4      106.28       98.74     15.76 o 
 -13   5   4       25.96       31.99     12.98 o 
 -12   5   4       24.36       34.54      8.85 o 
 -11   5   4      481.28      504.12     23.76 o 
 -10   5   4       33.00       26.21      7.00 o 
  -9   5   4      660.59      630.00     19.67 o 
  -8   5   4     1078.77     1068.79     18.71 o 
  -7   5   4      163.31      152.14      6.42 o 
  -6   5   4     2350.72     2320.70     23.53 o 
  -5   5   4       84.72       83.68      3.72 o 
  -4   5   4      364.93      365.65      7.94 o 
  -3   5   4     2273.11     2180.20     26.50 o 
  -2   5   4       12.23       15.85      2.17 o 
  -1   5   4        0.53       -2.34      2.34 o 
   0   5   4     2314.99     2297.37     27.39 o 
   1   5   4      332.52      341.80     10.07 o 
   2   5   4      145.69      134.19      6.31 o 
   3   5   4      156.02      161.84      7.10 o 
   4   5   4        0.22       -1.79      2.60 o 
   5   5   4      715.99      701.80     16.84 o 
   6   5   4      736.62      734.27     17.56 o 
   7   5   4        0.02       -2.51      3.30 o 
   8   5   4       27.81       29.75      5.55 o 
   9   5   4      131.87      138.25      9.48 o 
  10   5   4       41.34       38.67      6.71 o 
  11   5   4       11.16       -6.35      7.79 o 
 -12   6   4        6.68       16.69     13.44 o 
 -11   6   4        4.21        6.03     19.47 o 
 -10   6   4      112.95      130.07     11.88 o 
  -9   6   4       62.75       64.42      8.45 o 
  -8   6   4      919.49      845.16     22.43 o 
  -7   6   4       21.30       15.89      3.88 o 
  -6   6   4       33.50       27.25      3.26 o 
  -5   6   4       10.16        6.02      2.32 o 
  -4   6   4       29.41       31.70      3.12 o 
  -3   6   4       17.39       16.25      2.69 o 
  -2   6   4      480.94      505.28     11.32 o 
  -1   6   4       56.47       51.33      3.94 o 
   0   6   4      105.97      100.98      5.76 o 
   1   6   4       10.81        6.02      2.78 o 
   2   6   4      324.52      294.73     10.16 o 
   3   6   4       48.96       55.41      5.07 o 
   4   6   4      247.64      251.14      9.82 o 
   5   6   4      448.17      401.32     13.05 o 
   6   6   4        0.14       -1.01      3.64 o 
   7   6   4      288.89      289.33     11.24 o 
   8   6   4        4.96        3.06      4.25 o 
   9   6   4       15.82       10.72      6.24 o 
  10   6   4      244.72      248.23     15.68 o 
 -11   7   4      170.62      170.13     20.86 o 
 -10   7   4       61.16       99.37     19.93 o 
  -9   7   4        4.92       -4.17      9.74 o 
  -8   7   4      136.48      119.03     17.62 o 
  -7   7   4        1.40        6.03      7.88 o 
  -6   7   4      870.33      900.51     27.30 o 
  -5   7   4      150.20      156.87      7.71 o 
  -4   7   4       64.63       64.28      5.47 o 
  -3   7   4     1092.01     1074.29     22.76 o 
  -2   7   4       32.42       31.78      3.86 o 
  -1   7   4       39.94       44.77      4.64 o 
   0   7   4      257.69      248.84      9.51 o 
   1   7   4        0.07       -3.81      3.81 o 
   2   7   4       54.11       66.00      5.53 o 
   3   7   4       38.98       34.52      4.43 o 
   4   7   4       49.92       56.75      5.49 o 
   5   7   4      157.93      158.41      8.08 o 
   6   7   4       95.18      103.73      7.03 o 
   7   7   4      167.01      174.10     11.11 o 
   8   7   4        1.15        0.54      4.80 o 
   9   7   4      165.94      171.90     10.91 o 
  -9   8   4       54.64       38.94     13.44 o 
  -8   8   4        9.69        8.32      7.66 o 
  -7   8   4       81.81       80.43      9.51 o 
  -6   8   4       28.64       18.46     14.83 o 
  -5   8   4       28.50       23.73      5.65 o 
  -4   8   4       19.86       21.36      4.62 o 
  -3   8   4      145.88      134.04      9.19 o 
  -2   8   4      192.20      175.00     10.12 o 
  -1   8   4       55.31       51.19      7.04 o 
   0   8   4        1.94       -1.24      6.96 o 
   1   8   4        1.70        1.08      4.27 o 
   2   8   4       23.73       27.81      4.52 o 
   3   8   4        1.89        1.42      4.55 o 
   4   8   4        0.78        1.46      4.62 o 
   5   8   4        5.78       10.63      4.63 o 
   6   8   4       51.56       60.49      8.90 o 
   7   8   4      107.19      105.18      7.56 o 
  -7   9   4        0.79        0.46     12.52 o 
  -6   9   4       13.38       11.82      8.19 o 
  -5   9   4      107.10      112.72     11.47 o 
  -4   9   4        7.85        8.34      6.88 o 
  -3   9   4      209.25      209.71     13.72 o 
  -2   9   4       65.61       65.10      7.04 o 
  -1   9   4        3.44       -5.07      5.07 o 
   0   9   4        7.09        1.14      9.27 o 
   1   9   4       22.58       10.22     11.69 o 
   2   9   4       55.65       60.35     11.27 o 
   3   9   4      127.00      125.01     10.16 o 
   4   9   4       67.65       81.21     10.25 o 
   5   9   4       10.68       16.62      6.56 o 
  -3  10   4        0.24       14.83     12.05 o 
  -2  10   4        4.13       32.45     10.66 o 
  -1  10   4      175.23      214.64     22.25 o 
   0  10   4       48.93       57.10     10.32 o 
   1  10   4        1.22        1.39     11.59 o 
 -14   1   5      463.28      509.60     17.59 o 
 -13   1   5      282.44      274.05     14.85 o 
 -12   1   5        2.65        1.27      4.55 o 
 -11   1   5      641.85      656.65     17.78 o 
 -10   1   5        8.50        5.42      3.47 o 
  -9   1   5     1064.35     1038.40     20.63 o 
  -8   1   5     3883.12     3754.17     44.96 o 
  -7   1   5      150.03      165.86      4.72 o 
  -6   1   5      406.83      375.01      7.32 o 
  -5   1   5     1129.72     1101.67     13.91 o 
  -4   1   5        0.12        1.30      0.83 o 
  -3   1   5     4478.30     4410.76     33.60 o 
  -2   1   5       68.60       83.65      2.39 o 
  -1   1   5    11250.39    11962.31     94.71 o 
   0   1   5     3970.01     3909.68     32.69 o 
   1   1   5     2661.54     2623.87     21.88 o 
   2   1   5     1366.12     1318.33     14.55 o 
   3   1   5      463.58      478.58      7.44 o 
   4   1   5      837.93      788.34     10.81 o 
   5   1   5     3133.05     3134.20     28.80 o 
   6   1   5      114.89      127.98      5.41 o 
   7   1   5       56.49       61.58      4.15 o 
   8   1   5       94.78       98.35      5.16 o 
   9   1   5        7.79       10.53      3.14 o 
  10   1   5        2.22        2.83      5.63 o 
  11   1   5        5.45        7.94      7.37 o 
  12   1   5       56.53       79.74     16.69 o 
 -14   2   5      138.80      162.56     12.63 o 
 -13   2   5       34.04       25.94      6.83 o 
 -12   2   5       14.53        0.57      4.40 o 
 -11   2   5       50.87       52.96      5.89 o 
 -10   2   5     1658.04     1557.93     27.90 o 
  -9   2   5      359.74      362.41     11.68 o 
  -8   2   5       24.70       25.41      3.91 o 
  -7   2   5      185.15      191.09      5.92 o 
  -6   2   5        6.72        9.84      1.34 o 
  -5   2   5     4964.28     5333.48     42.51 o 
  -4   2   5      981.76     1039.27     11.21 o 
  -3   2   5      100.49      110.08      3.32 o 
  -2   2   5     3117.08     3461.07     37.14 o 
  -1   2   5      231.46      290.52      5.05 o 
   0   2   5       27.42       36.10      1.97 o 
   1   2   5       27.81       48.56      2.68 o 
   2   2   5       10.59       32.34      2.51 o 
   3   2   5     1259.68     1270.45     25.29 o 
   4   2   5      243.36      260.98      5.27 o 
   5   2   5      801.15      832.45     21.22 o 
   6   2   5       37.96       36.38      3.35 o 
   7   2   5     1373.13     1304.17     22.18 o 
   8   2   5      227.27      220.62      8.64 o 
   9   2   5      106.03      114.13      6.25 o 
  10   2   5       14.69       18.53      5.47 o 
  11   2   5      150.91      140.93     19.47 o 
  12   2   5       17.17       13.44     12.52 o 
 -14   3   5      109.78      111.92     10.73 o 
 -13   3   5      157.93      174.56     13.17 o 
 -12   3   5        0.02       -4.46      4.46 o 
 -11   3   5      667.42      633.60     17.57 o 
 -10   3   5      649.93      632.68     16.88 o 
  -9   3   5        5.97        2.14      4.95 o 
  -8   3   5      803.35      751.64     16.84 o 
  -7   3   5      429.83      441.29      9.96 o 
  -6   3   5     2634.10     2684.86     29.92 o 
  -5   3   5      633.42      540.64      8.32 o 
  -4   3   5     1684.27     1821.11     18.70 o 
  -3   3   5     1086.81     1054.57     14.09 o 
  -2   3   5       78.11       69.05      2.87 o 
  -1   3   5      506.73      510.93      7.44 o 
   0   3   5     5290.17     5269.62     55.13 o 
   1   3   5     3728.82     3880.37     41.35 o 
   2   3   5     1466.34     1383.00     20.72 o 
   3   3   5      175.79      155.21      4.84 o 
   4   3   5       86.36       89.05      5.22 o 
   5   3   5      182.44      173.06      8.63 o 
   6   3   5        3.74        5.88      2.74 o 
   7   3   5      261.45      251.95     10.30 o 
   8   3   5      223.58      223.67      8.86 o 
   9   3   5       57.79       60.66      6.96 o 
  10   3   5        4.77        4.29      8.60 o 
  11   3   5       90.38       84.81     26.42 o 
  12   3   5        5.58       13.73      8.58 o 
 -13   4   5      104.76       97.04     11.66 o 
 -12   4   5       69.41       71.73      8.34 o 
 -11   4   5      257.90      260.05     11.18 o 
 -10   4   5        8.19       -1.97      3.77 o 
  -9   4   5     1107.06     1115.62     22.59 o 
  -8   4   5       99.08       93.98      6.11 o 
  -7   4   5       56.07       68.18      4.45 o 
  -6   4   5      985.80      967.73     12.93 o 
  -5   4   5      709.13      732.61     10.66 o 
  -4   4   5       30.33       29.51      2.30 o 
  -3   4   5      489.85      535.86      8.96 o 
  -2   4   5     1907.46     1822.06     18.92 o 
  -1   4   5      448.64      415.72      6.95 o 
   0   4   5     3379.12     3478.99     38.32 o 
   1   4   5      107.08       79.27      4.79 o 
   2   4   5       44.29       42.20      3.81 o 
   3   4   5     1130.85     1087.98     19.51 o 
   4   4   5        0.31       -1.92      2.53 o 
   5   4   5      873.94      828.29     17.81 o 
   6   4   5       97.83       95.31      5.93 o 
   7   4   5      242.87      251.31     10.69 o 
   8   4   5     1914.22     1823.56     30.85 o 
   9   4   5        1.72        4.09      3.99 o 
  10   4   5        0.61       -2.70      5.44 o 
  11   4   5      894.79      912.49     34.23 o 
 -13   5   5       11.77       28.74     13.91 o 
 -12   5   5       15.20       15.53      8.58 o 
 -11   5   5       31.11       45.18     10.20 o 
 -10   5   5       33.89       35.61      6.29 o 
  -9   5   5       16.94       19.20      5.42 o 
  -8   5   5      114.11      109.84      5.80 o 
  -7   5   5      462.23      454.80     11.29 o 
  -6   5   5       26.64       23.73      2.52 o 
  -5   5   5       95.52      100.13      4.00 o 
  -4   5   5       17.69       18.09      2.32 o 
  -3   5   5       17.62       21.56      2.23 o 
  -2   5   5      592.01      583.50     11.46 o 
  -1   5   5       31.69       33.47      3.43 o 
   0   5   5        8.79       15.48      2.92 o 
   1   5   5      370.95      420.02     11.63 o 
   2   5   5      312.55      324.20     10.30 o 
   3   5   5      145.97      126.97      6.72 o 
   4   5   5       67.27       46.41      4.72 o 
   5   5   5       11.49        9.20      4.26 o 
   6   5   5      141.53      134.59      7.47 o 
   7   5   5        0.09        0.92      3.39 o 
   8   5   5      131.27      123.26      7.46 o 
   9   5   5       33.91       32.54      4.78 o 
  10   5   5       48.03       43.67      6.89 o 
  11   5   5        4.29       17.62     11.13 o 
 -12   6   5        6.01       28.74     13.91 o 
 -11   6   5      128.68      158.80     13.10 o 
 -10   6   5      167.00      181.19     13.76 o 
  -9   6   5       92.90      108.00     10.82 o 
  -8   6   5      298.54      307.53     12.98 o 
  -7   6   5      345.36      364.19     10.50 o 
  -6   6   5      407.31      420.18      9.73 o 
  -5   6   5     1284.41     1236.04     17.80 o 
  -4   6   5      121.91      112.60      6.68 o 
  -3   6   5        0.65        1.94      3.84 o 
  -2   6   5      316.66      318.92      8.96 o 
  -1   6   5       30.78       28.06      3.43 o 
   0   6   5       35.01       40.62      4.24 o 
   1   6   5      660.42      649.81     15.80 o 
   2   6   5       43.77       43.18      4.56 o 
   3   6   5      431.74      440.59     13.33 o 
   4   6   5      121.47      101.97      6.76 o 
   5   6   5       44.17       42.30      5.42 o 
   6   6   5      322.28      333.38     12.17 o 
   7   6   5      288.23      298.02     11.47 o 
   8   6   5      947.58      939.59     22.58 o 
   9   6   5        7.39        7.14      6.62 o 
  10   6   5        2.79       -3.44      7.66 o 
 -10   7   5        1.53       15.30     10.66 o 
  -9   7   5       35.65       49.60     10.66 o 
  -8   7   5      278.03      253.11     21.79 o 
  -7   7   5       67.65       75.65      8.50 o 
  -6   7   5       28.87       22.33      7.78 o 
  -5   7   5        2.28        3.05      3.94 o 
  -4   7   5       48.60       49.24      4.29 o 
  -3   7   5      305.61      296.93     10.33 o 
  -2   7   5     1078.57     1068.04     21.33 o 
  -1   7   5     1096.21     1048.59     21.25 o 
   0   7   5       38.70       37.00      5.35 o 
   1   7   5      121.22      119.58      6.69 o 
   2   7   5       34.90       38.38      4.76 o 
   3   7   5      176.02      179.84      8.81 o 
   4   7   5        0.89        8.12      4.03 o 
   5   7   5       12.46       20.67      4.51 o 
   6   7   5       57.42       53.20      5.56 o 
   7   7   5       38.76       58.02      7.43 o 
   8   7   5       68.95       89.80      6.95 o 
   9   7   5        0.75       28.28     11.59 o 
  -8   8   5       64.39       30.60     12.52 o 
  -7   8   5       18.71       21.27     12.05 o 
  -6   8   5       14.79       17.38      6.88 o 
  -5   8   5      113.37      119.76      8.51 o 
  -4   8   5        0.54        2.95      4.68 o 
  -3   8   5        6.70       11.32      5.79 o 
  -2   8   5      601.84      618.21     21.35 o 
  -1   8   5      167.34      161.80     12.29 o 
   0   8   5       32.30       25.48      4.84 o 
   1   8   5      182.08      179.69      8.98 o 
   2   8   5       34.62       40.59      5.17 o 
   3   8   5      121.46      132.27      8.07 o 
   4   8   5       18.61       20.65      4.64 o 
   5   8   5       76.92       77.11      6.52 o 
   6   8   5      319.38      328.41     13.04 o 
   7   8   5       10.78        8.02      5.56 o 
  -7   9   5      441.41      498.63     23.60 o 
  -6   9   5       15.82       20.40     10.66 o 
  -5   9   5        0.15       -3.05      6.39 o 
  -4   9   5       12.26       18.42      7.00 o 
  -3   9   5        6.08       16.80      6.04 o 
  -2   9   5       12.29        7.83      5.85 o 
  -1   9   5      140.17      140.32      9.77 o 
   0   9   5       51.65       48.17      6.88 o 
   1   9   5      707.99      676.26     22.57 o 
   2   9   5      345.53      330.42     15.77 o 
   3   9   5      127.43      144.54     10.26 o 
   4   9   5      281.37      300.87     14.75 o 
   5   9   5       88.00      107.24      9.09 o 
  -2  10   5        4.66       -1.85     12.05 o 
  -1  10   5       81.26       79.69     15.07 o 
   0  10   5       27.06       24.98      8.83 o 
 -14   0   6      586.19      648.93     28.32 o 
 -13   0   6       11.29        2.10      6.79 o 
 -12   0   6      411.38      380.43     19.64 o 
 -11   0   6      830.42      850.81     29.17 o 
 -10   0   6      818.96      801.26     26.71 o 
  -9   0   6      494.55      485.09     19.49 o 
  -8   0   6      271.65      295.35     13.93 o 
  -7   0   6        0.74        3.52      3.09 o 
  -6   0   6      304.07      279.72     12.29 o 
  -5   0   6      308.81      317.23     12.13 o 
  -4   0   6      762.31      861.42     13.05 o 
  -3   0   6     2691.63     2718.14     52.46 o 
  -2   0   6       48.42       37.23      2.79 o 
  -1   0   6      504.89      521.82     10.26 o 
   0   0   6      685.09      698.03     14.74 o 
   1   0   6       86.49      109.19      4.49 o 
   2   0   6     2436.89     2523.78     41.39 o 
   3   0   6     2635.84     2481.29     32.57 o 
   4   0   6       78.84      135.03      5.93 o 
   5   0   6       95.96       87.06      5.25 o 
   6   0   6     1852.14     1787.39     29.35 o 
   7   0   6      581.88      588.89     19.99 o 
   8   0   6     1380.54     1313.58     33.24 o 
   9   0   6        7.81        2.63      8.11 o 
  10   0   6        7.76        9.63      5.79 o 
  11   0   6      562.61      579.01     35.23 o 
  12   0   6       92.98       70.00     15.76 o 
 -14   1   6        0.46        2.30      8.30 o 
 -13   1   6       73.83       76.60      7.33 o 
 -12   1   6       50.76       43.58      6.29 o 
 -11   1   6      181.70      165.02      8.69 o 
 -10   1   6      582.48      575.31     15.76 o 
  -9   1   6      878.46      866.20     18.93 o 
  -8   1   6      173.03      148.65      7.11 o 
  -7   1   6      259.92      286.19      9.21 o 
  -6   1   6       24.57       16.65      1.75 o 
  -5   1   6        6.90       12.35      1.59 o 
  -4   1   6       36.25       39.35      2.08 o 
  -3   1   6     1640.21     1746.71     16.60 o 
  -2   1   6     2208.88     2332.67     23.31 o 
  -1   1   6        0.67        1.82      0.93 o 
   0   1   6     1926.11     1993.52     18.10 o 
   1   1   6     1165.42     1194.81     12.66 o 
   2   1   6      233.19      242.62      4.97 o 
   3   1   6       79.53      100.08      3.25 o 
   4   1   6       28.25       41.58      2.51 o 
   5   1   6     1170.80     1126.05     15.83 o 
   6   1   6        4.22        0.66      3.77 o 
   7   1   6        2.88        5.53      3.24 o 
   8   1   6     2058.32     1944.18     26.66 o 
   9   1   6        0.36       -3.42      3.80 o 
  10   1   6       54.27       53.37      5.40 o 
  11   1   6        7.26        0.46      9.74 o 
  12   1   6        6.91        0.46     12.05 o 
 -14   2   6      346.41      379.03     15.33 o 
 -13   2   6       27.42       40.04      6.17 o 
 -12   2   6      187.11      177.67      9.71 o 
 -11   2   6      189.66      187.11      9.40 o 
 -10   2   6      695.29      665.26     17.25 o 
  -9   2   6      142.34      126.06      7.17 o 
  -8   2   6      427.95      405.65     11.87 o 
  -7   2   6     1358.12     1383.58     22.83 o 
  -6   2   6     1979.88     1996.96     23.02 o 
  -5   2   6       16.67        5.72      1.37 o 
  -4   2   6      543.57      615.26     10.86 o 
  -3   2   6     1250.23     1340.48     14.40 o 
  -2   2   6     2401.79     2381.92     25.67 o 
  -1   2   6     1132.20     1194.42     12.11 o 
   0   2   6     3815.84     3827.27     31.48 o 
   1   2   6       52.24       27.10      2.11 o 
   2   2   6      184.76      218.91      6.50 o 
   3   2   6     3400.85     3400.95     33.31 o 
   4   2   6     1261.44     1231.00     24.59 o 
   5   2   6        3.88        1.48      2.56 o 
   6   2   6     1825.67     1779.77     23.79 o 
   7   2   6      247.33      237.52      8.90 o 
   8   2   6      270.25      256.49      9.63 o 
   9   2   6      451.38      457.66     13.46 o 
  10   2   6       40.14       47.78      4.77 o 
  11   2   6      618.82      632.32     38.48 o 
  12   2   6       52.88       50.07     15.76 o 
 -14   3   6        5.62       -5.70     13.08 o 
 -13   3   6      272.71      276.09     12.42 o 
 -12   3   6        1.18       -4.30      5.59 o 
 -11   3   6      289.73      275.60     11.17 o 
 -10   3   6      137.13      126.52      7.69 o 
  -9   3   6      106.78      111.68      7.00 o 
  -8   3   6     2205.67     2156.24     34.53 o 
  -7   3   6      192.18      199.82      7.99 o 
  -6   3   6     1673.96     1721.67     20.01 o 
  -5   3   6     1983.24     2063.13     19.71 o 
  -4   3   6      402.84      468.38      8.17 o 
  -3   3   6      858.92      826.01     11.18 o 
  -2   3   6       38.67       37.88      2.33 o 
  -1   3   6     3141.32     3372.81     28.47 o 
   0   3   6    10793.40    11216.00    147.21 o 
   1   3   6      827.19      914.76     16.03 o 
   2   3   6      179.87      166.11      6.46 o 
   3   3   6      622.14      645.31     14.32 o 
   4   3   6      536.43      491.16     12.39 o 
   5   3   6      810.80      741.00     16.27 o 
   6   3   6      242.66      221.36      8.65 o 
   7   3   6       67.65       58.57      5.20 o 
   8   3   6       50.37       49.78      6.22 o 
   9   3   6      329.62      341.15     11.78 o 
  10   3   6       62.39       60.98      6.29 o 
  11   3   6        6.59       17.23      7.54 o 
 -13   4   6       15.75       18.17      7.04 o 
 -12   4   6       11.37       11.72      5.99 o 
 -11   4   6       19.69       21.80      5.12 o 
 -10   4   6       11.25        4.83      4.00 o 
  -9   4   6      251.74      251.14     10.08 o 
  -8   4   6       73.22       67.95      5.62 o 
  -7   4   6       42.45       37.96      3.97 o 
  -6   4   6       81.37       75.08      3.53 o 
  -5   4   6      148.63      157.55      4.73 o 
  -4   4   6        0.72        3.63      1.83 o 
  -3   4   6       14.44       17.31      1.99 o 
  -2   4   6      585.04      574.84      9.07 o 
  -1   4   6      172.32      159.36      5.25 o 
   0   4   6     1118.65     1203.26     16.32 o 
   1   4   6      271.66      234.80      8.22 o 
   2   4   6       10.16       13.50      2.77 o 
   3   4   6      609.40      592.39     14.07 o 
   4   4   6       22.61       18.67      3.04 o 
   5   4   6     1395.15     1339.76     24.08 o 
   6   4   6      181.08      180.77      8.27 o 
   7   4   6        5.31        5.70      3.45 o 
   8   4   6        4.94       13.76      3.93 o 
   9   4   6      422.93      397.90     13.13 o 
  10   4   6      183.61      186.86     11.37 o 
  11   4   6      105.30      123.00     12.80 o 
 -13   5   6      501.96      549.80     37.55 o 
 -12   5   6        5.73       14.60      7.21 o 
 -11   5   6       72.06       93.15     11.25 o 
 -10   5   6       71.68       85.35      7.03 o 
  -9   5   6        0.01       -3.53      3.69 o 
  -8   5   6      920.98      911.22     19.98 o 
  -7   5   6      203.97      185.48      7.14 o 
  -6   5   6      301.30      286.18      7.00 o 
  -5   5   6      997.25      986.17     15.97 o 
  -4   5   6      808.21      768.97     12.31 o 
  -3   5   6     4336.68     4080.38     51.06 o 
  -2   5   6      289.47      286.42      7.92 o 
  -1   5   6       14.93       16.77      2.86 o 
   0   5   6     1578.65     1484.57     24.20 o 
   1   5   6      850.34      817.73     17.32 o 
   2   5   6      260.84      250.47      9.21 o 
   3   5   6     1160.07     1142.56     21.87 o 
   4   5   6      358.79      345.65     11.50 o 
   5   5   6     1619.53     1579.43     27.89 o 
   6   5   6        0.10       -1.30      3.26 o 
   7   5   6       83.54       84.45      6.60 o 
   8   5   6      744.08      747.27     19.38 o 
   9   5   6      324.84      329.66     12.23 o 
  10   5   6      162.84      183.07     10.98 o 
 -12   6   6        0.42       19.93     12.52 o 
 -11   6   6        3.02       19.00      7.66 o 
 -10   6   6       45.38       43.56     14.83 o 
  -9   6   6      117.28      106.66      8.47 o 
  -8   6   6       35.38       30.49      4.84 o 
  -7   6   6       99.34      113.65      6.25 o 
  -6   6   6       17.91       22.37      3.63 o 
  -5   6   6      381.25      378.23     10.09 o 
  -4   6   6        3.53        2.57      2.85 o 
  -3   6   6      986.50      967.93     16.93 o 
  -2   6   6      565.78      581.45     14.44 o 
  -1   6   6       52.45       47.89      4.67 o 
   0   6   6      506.74      479.71     13.42 o 
   1   6   6        1.11        0.88      2.82 o 
   2   6   6        7.56        4.09      3.08 o 
   3   6   6        4.16        1.66      3.23 o 
   4   6   6        0.10       -1.23      3.28 o 
   5   6   6        0.06       -2.29      3.47 o 
   6   6   6        8.72       11.29      4.04 o 
   7   6   6      432.94      441.00     14.53 o 
   8   6   6       12.44       16.08      5.20 o 
   9   6   6       36.31       48.40      6.37 o 
 -10   7   6       67.95       90.86     13.91 o 
  -9   7   6       55.86       66.75     11.59 o 
  -8   7   6       63.48       63.05     11.13 o 
  -7   7   6       24.04       32.14     10.31 o 
  -6   7   6      221.17      229.48     14.53 o 
  -5   7   6      284.91      283.26     10.04 o 
  -4   7   6       42.31       38.01      3.94 o 
  -3   7   6     1487.90     1451.90     25.81 o 
  -2   7   6        0.22        1.86      3.88 o 
  -1   7   6       50.59       41.57      4.51 o 
   0   7   6      476.86      478.78     14.25 o 
   1   7   6       35.35       28.84      8.83 o 
   2   7   6      160.93      160.85      8.27 o 
   3   7   6      569.51      561.74     16.35 o 
   4   7   6        1.43        0.48      3.91 o 
   5   7   6       36.85       48.04      5.54 o 
   6   7   6       16.22       17.28      4.63 o 
   7   7   6       29.79       43.89      7.05 o 
   8   7   6       89.32       99.26     11.92 o 
  -9   8   6       87.68       92.72     13.91 o 
  -7   8   6      146.75      154.14     12.94 o 
  -6   8   6        8.44       11.23      6.34 o 
  -5   8   6       10.74        7.42      9.40 o 
  -4   8   6        3.52       -0.91      4.94 o 
  -3   8   6       65.31       50.40      8.12 o 
  -2   8   6        3.10        3.32      5.21 o 
  -1   8   6      118.31      129.53     11.78 o 
   0   8   6       53.46       66.72      6.07 o 
   1   8   6       80.34       78.11      6.24 o 
   2   8   6      240.07      221.98      9.84 o 
   3   8   6      207.98      203.71      9.74 o 
   4   8   6      208.37      207.97      9.98 o 
   5   8   6       64.99       69.81      6.67 o 
   6   8   6       11.92       13.39      7.16 o 
  -7   9   6      139.61      161.32     19.93 o 
  -6   9   6      174.03      172.45     21.79 o 
  -5   9   6       37.93       42.19     13.44 o 
  -4   9   6       94.08      110.22     10.52 o 
  -3   9   6        1.22        3.07      8.56 o 
  -2   9   6       61.58       72.80      8.27 o 
  -1   9   6       53.88       58.70      7.38 o 
   0   9   6        4.03        9.27      5.79 o 
   1   9   6      205.97      194.27     11.70 o 
   2   9   6       51.75       40.90      7.22 o 
   3   9   6       26.64       26.59      6.65 o 
   4   9   6       34.48       53.61      9.32 o 
 -14   1   7      131.51      148.09     10.24 o 
 -13   1   7      288.70      307.77     13.01 o 
 -12   1   7       51.14       54.67      6.16 o 
 -11   1   7      616.70      571.07     16.61 o 
 -10   1   7      273.87      262.30     10.60 o 
  -9   1   7      349.42      363.36     11.87 o 
  -8   1   7     1889.89     1830.90     28.39 o 
  -7   1   7      194.51      206.35      7.94 o 
  -6   1   7      689.37      659.57     10.58 o 
  -5   1   7     1713.80     1575.31     14.90 o 
  -4   1   7      983.10     1097.94     11.74 o 
  -3   1   7     3511.48     3529.00     26.88 o 
  -2   1   7     1248.83     1175.47     13.86 o 
  -1   1   7     2045.60     2115.26     19.53 o 
   0   1   7     4125.92     4028.94     44.16 o 
   1   1   7      116.19      130.92      3.73 o 
   2   1   7     1900.42     1821.84     18.21 o 
   3   1   7      707.28      630.04      9.48 o 
   4   1   7        0.00        1.80      1.62 o 
   5   1   7     1956.23     1805.42     25.38 o 
   6   1   7      223.94      222.32      7.30 o 
   7   1   7       18.36       13.95      2.97 o 
   8   1   7      785.20      784.30     17.87 o 
   9   1   7       10.95        7.17      3.92 o 
  10   1   7        9.59       33.50      8.88 o 
  11   1   7       12.47       11.59     12.52 o 
  12   1   7        3.23       -4.17     14.37 o 
 -14   2   7       93.42       88.86      9.57 o 
 -13   2   7        0.28       -4.64      4.64 o 
 -12   2   7        2.28        1.47      4.42 o 
 -11   2   7       69.79       66.25      6.29 o 
 -10   2   7      297.07      293.50     11.29 o 
  -9   2   7      381.58      385.44     12.40 o 
  -8   2   7       13.24       10.12      3.57 o 
  -7   2   7      675.82      732.81     15.93 o 
  -6   2   7     1341.89     1335.36     16.44 o 
  -5   2   7      703.56      766.37     10.47 o 
  -4   2   7       96.31       92.32      3.39 o 
  -3   2   7     3848.27     4325.29     34.97 o 
  -2   2   7     1909.10     1924.51     18.76 o 
  -1   2   7     1289.49     1455.74     13.72 o 
   0   2   7      563.32      635.07      8.58 o 
   1   2   7      685.72      667.88      8.64 o 
   2   2   7      257.74      263.85      6.56 o 
   3   2   7      128.60      119.18      4.92 o 
   4   2   7      534.91      541.16     10.97 o 
   5   2   7       52.43       53.04      4.03 o 
   6   2   7       36.54       34.58      3.84 o 
   7   2   7       32.84       22.77      3.81 o 
   8   2   7      147.18      151.45      7.39 o 
   9   2   7      491.45      448.88     13.61 o 
  10   2   7       26.90       25.70      9.12 o 
  11   2   7      113.60      140.46     19.93 o 
 -14   3   7       40.91       35.36      7.36 o 
 -13   3   7        4.70        4.03      5.25 o 
 -12   3   7        3.05       -0.76      5.09 o 
 -11   3   7      126.68      136.97      8.63 o 
 -10   3   7      125.32      126.19      7.72 o 
  -9   3   7      138.92      130.53      7.70 o 
  -8   3   7     1158.36     1081.95     21.30 o 
  -7   3   7      387.79      405.16     11.75 o 
  -6   3   7       41.32       52.84      3.27 o 
  -5   3   7      404.83      384.74      7.21 o 
  -4   3   7      198.88      216.28      5.49 o 
  -3   3   7       90.06       78.09      3.21 o 
  -2   3   7        5.44        5.92      1.42 o 
  -1   3   7     3886.38     4055.32     33.44 o 
   0   3   7      622.28      649.52      8.57 o 
   1   3   7     1460.04     1536.89     22.82 o 
   2   3   7      532.03      521.37     12.28 o 
   3   3   7       88.22       88.24      5.15 o 
   4   3   7       54.74       53.34      4.37 o 
   5   3   7     1128.75     1088.34     20.79 o 
   6   3   7      477.06      496.37     13.75 o 
   7   3   7        1.78        5.01      5.96 o 
   8   3   7      107.27      114.74      6.75 o 
   9   3   7        3.62       -1.82      4.02 o 
  10   3   7        1.59        7.19      4.67 o 
  11   3   7       47.84       58.87     15.76 o 
 -13   4   7        0.03       -1.52      6.91 o 
 -12   4   7        9.17        7.49      4.97 o 
 -11   4   7      320.34      366.17     13.49 o 
 -10   4   7      929.42      929.41     21.64 o 
  -9   4   7       40.18       45.35      4.87 o 
  -8   4   7      240.37      233.30      9.50 o 
  -7   4   7      245.01      235.56      7.94 o 
  -6   4   7       88.37       98.51      4.56 o 
  -5   4   7      571.82      595.59     10.37 o 
  -4   4   7        8.56        9.63      1.89 o 
  -3   4   7      137.73      129.07      4.30 o 
  -2   4   7      361.58      360.31      8.39 o 
  -1   4   7      152.03      153.87      5.08 o 
   0   4   7      483.11      514.91     12.45 o 
   1   4   7     2102.42     2012.15     28.72 o 
   2   4   7      496.28      500.69     12.92 o 
   3   4   7      450.90      435.88     12.27 o 
   4   4   7       26.44       22.56      3.75 o 
   5   4   7      188.66      162.08      7.79 o 
   6   4   7      190.03      195.59      8.81 o 
   7   4   7       35.58       37.52      4.81 o 
   8   4   7      211.17      211.06      9.38 o 
   9   4   7        7.43       19.70      8.56 o 
  10   4   7      124.79      137.96     11.63 o 
 -13   5   7       16.08       15.76     12.98 o 
 -12   5   7       39.98       44.44      7.50 o 
 -11   5   7       28.86       14.69      5.55 o 
 -10   5   7      124.15      148.52      8.47 o 
  -9   5   7        1.24        8.15      4.09 o 
  -8   5   7      571.71      523.81     14.81 o 
  -7   5   7       75.05       91.52      4.94 o 
  -6   5   7      742.52      754.35     13.43 o 
  -5   5   7       49.98       48.45      4.47 o 
  -4   5   7        0.78        3.03      2.30 o 
  -3   5   7      160.50      149.33      5.75 o 
  -2   5   7     2274.97     2264.70     27.36 o 
  -1   5   7      265.30      259.30      9.19 o 
   0   5   7      334.43      340.39     10.71 o 
   1   5   7     1493.62     1483.35     25.13 o 
   2   5   7       36.83       29.63      4.03 o 
   3   5   7      141.51      140.93      7.28 o 
   4   5   7        3.56       -0.16      3.17 o 
   5   5   7      311.92      281.42     13.98 o 
   6   5   7        3.43        9.04      4.03 o 
   7   5   7      327.00      319.76     11.94 o 
   8   5   7        1.79        3.65      4.35 o 
   9   5   7        9.76       18.27      5.42 o 
  10   5   7       13.09       26.96      8.03 o 
 -12   6   7        6.92       26.42     12.98 o 
 -11   6   7      280.58      338.98     18.52 o 
 -10   6   7        6.29       11.35     21.32 o 
  -9   6   7       78.63       88.46      9.49 o 
  -8   6   7       68.98       76.07      7.36 o 
  -7   6   7       34.00       31.11      4.17 o 
  -6   6   7      645.62      630.86     14.15 o 
  -5   6   7      128.48      114.21      6.25 o 
  -4   6   7       56.06       45.74      4.12 o 
  -3   6   7      871.34      834.23     15.72 o 
  -2   6   7     2115.39     2040.48     31.12 o 
  -1   6   7      242.25      240.34      9.41 o 
   0   6   7       28.83       29.99      4.19 o 
   1   6   7      245.04      241.14      9.62 o 
   2   6   7       16.69       13.87      3.73 o 
   3   6   7        8.14        9.69      3.75 o 
   4   6   7       82.48       72.47      6.04 o 
   5   6   7       79.26       64.60      6.01 o 
   6   6   7      823.33      861.98     21.41 o 
   7   6   7        7.24        3.33      7.07 o 
   8   6   7      130.21      129.92      8.39 o 
   9   6   7      238.90      255.64     11.16 o 
 -10   7   7        3.94       19.93     11.13 o 
  -9   7   7        0.50       -4.64      9.27 o 
  -8   7   7        1.23        3.03     15.07 o 
  -7   7   7      293.19      309.39     14.92 o 
  -6   7   7       77.86       90.49      5.88 o 
  -5   7   7        2.26        2.85      3.62 o 
  -4   7   7        3.68       -2.25      3.68 o 
  -3   7   7       94.42       97.33      7.63 o 
  -2   7   7        4.23        7.12      4.35 o 
  -1   7   7      109.55      102.15      6.86 o 
   0   7   7       36.93       32.99      5.09 o 
   1   7   7        3.95        0.08      3.72 o 
   2   7   7       14.97       16.41      3.95 o 
   3   7   7       12.26       11.49      4.52 o 
   4   7   7      265.64      268.77     11.25 o 
   5   7   7      263.88      257.74     11.23 o 
   6   7   7      113.88      108.10      7.70 o 
   7   7   7       84.09       92.57      7.40 o 
   8   7   7       18.34       28.94     11.36 o 
  -9   8   7      198.38      209.54     19.93 o 
  -8   8   7      260.35      227.62     19.93 o 
  -7   8   7      127.21      108.01     16.23 o 
  -6   8   7       79.31       86.35     27.35 o 
  -5   8   7        0.59        4.29      7.04 o 
  -4   8   7        4.49       16.56      5.51 o 
  -3   8   7       93.62       78.97      8.27 o 
  -2   8   7       39.27       40.56      5.27 o 
  -1   8   7       20.35       18.23      8.03 o 
   0   8   7       18.21       27.54      5.55 o 
   1   8   7      303.25      289.04     11.67 o 
   2   8   7       20.47       30.74      7.43 o 
   3   8   7        5.24       14.30      5.49 o 
   4   8   7       47.70       60.63      6.47 o 
   5   8   7        4.73       19.16      5.69 o 
   6   8   7       32.01       49.74      8.66 o 
  -6   9   7       20.41        4.64     11.13 o 
  -5   9   7       19.09       26.15     16.92 o 
  -4   9   7       74.93      104.03     10.31 o 
  -3   9   7      177.00      169.54     11.68 o 
  -2   9   7      138.24      132.70     10.43 o 
  -1   9   7      113.07      127.12     11.50 o 
   0   9   7       73.66       82.96      8.80 o 
   1   9   7      135.58      155.21     10.59 o 
   2   9   7       18.03       15.67      5.30 o 
   3   9   7       67.23       86.83      7.65 o 
 -14   0   8      930.93      976.22     47.05 o 
 -13   0   8      107.31      100.06     11.79 o 
 -12   0   8      178.60      142.80     12.92 o 
 -11   0   8      571.63      544.47     23.09 o 
 -10   0   8     2790.59     2520.64     53.76 o 
  -9   0   8     1285.69     1221.99     33.11 o 
  -8   0   8     1633.71     1581.21     37.20 o 
  -7   0   8       32.66       38.70      5.79 o 
  -6   0   8     2148.05     2094.84     40.80 o 
  -5   0   8     1572.89     1568.41     22.66 o 
  -4   0   8      167.67      172.96      5.50 o 
  -3   0   8      246.16      297.89      8.38 o 
  -2   0   8     1985.83     2035.63     27.70 o 
  -1   0   8       50.07       63.41      4.89 o 
   0   0   8     1220.58     1244.74     20.12 o 
   1   0   8        5.21        1.13      1.88 o 
   2   0   8      559.12      628.06     13.60 o 
   3   0   8     5286.79     5210.41     72.72 o 
   4   0   8        0.32        2.83      2.38 o 
   5   0   8       36.94       35.10      4.34 o 
   6   0   8     2302.25     2121.13     43.91 o 
   7   0   8     1119.47     1026.34     30.36 o 
   8   0   8       71.91       72.15      8.24 o 
   9   0   8      963.98      954.92     30.15 o 
  10   0   8       50.83       47.95      9.74 o 
 -14   1   8       25.05       17.68      5.94 o 
 -13   1   8       67.40       47.05      6.83 o 
 -12   1   8        9.60       11.95      4.48 o 
 -11   1   8       54.75       50.63      6.69 o 
 -10   1   8        0.48        2.78      3.88 o 
  -9   1   8     1144.18     1122.08     22.53 o 
  -8   1   8      574.40      562.91     22.25 o 
  -7   1   8        3.35        7.55      3.51 o 
  -6   1   8       93.10       83.82      5.08 o 
  -5   1   8     1038.82     1172.53     12.67 o 
  -4   1   8      708.01      804.53     11.47 o 
  -3   1   8       72.94       94.74      3.17 o 
  -2   1   8      755.57      835.06     10.94 o 
  -1   1   8      197.40      228.42      5.21 o 
   0   1   8      339.00      331.34      6.35 o 
   1   1   8     2277.47     2434.10     22.75 o 
   2   1   8       19.56       17.35      2.11 o 
   3   1   8       47.71       56.81      2.96 o 
   4   1   8      184.37      169.81      5.98 o 
   5   1   8      578.91      568.96     11.91 o 
   6   1   8        8.71        4.01      2.49 o 
   7   1   8      471.73      458.33     13.26 o 
   8   1   8      328.34      311.19     12.87 o 
   9   1   8        0.22        1.72      5.71 o 
  10   1   8       17.75       36.18      6.56 o 
  11   1   8       13.06        5.56     11.13 o 
 -14   2   8      414.92      428.64     17.80 o 
 -13   2   8        1.28        8.25      5.12 o 
 -12   2   8      270.01      270.74     11.94 o 
 -11   2   8      424.13      417.44     14.12 o 
 -10   2   8       94.52       91.70      6.80 o 
  -9   2   8     1896.15     1830.14     30.24 o 
  -8   2   8      117.13      110.73      6.59 o 
  -7   2   8       12.82        8.09      2.86 o 
  -6   2   8     1116.99     1065.21     14.64 o 
  -5   2   8       19.52        7.75      1.72 o 
  -4   2   8       16.56       17.80      1.89 o 
  -3   2   8     1970.08     2006.94     20.16 o 
  -2   2   8      657.36      655.64      8.70 o 
  -1   2   8     2489.67     2540.10     28.06 o 
   0   2   8      164.74      166.89      4.26 o 
   1   2   8       26.68       14.11      2.03 o 
   2   2   8     1693.87     1642.22     20.29 o 
   3   2   8     1015.58      966.64     15.08 o 
   4   2   8      261.64      261.41     10.10 o 
   5   2   8      132.84      117.50      6.29 o 
   6   2   8       88.21       87.29      5.68 o 
   7   2   8      235.67      240.56     11.99 o 
   8   2   8      315.20      291.40     11.86 o 
   9   2   8       40.49       53.03      6.15 o 
  10   2   8       18.44       28.84      5.53 o 
  11   2   8      444.38      513.48     23.15 o 
 -14   3   8       11.67       13.26      6.74 o 
 -13   3   8      376.18      374.51     14.70 o 
 -12   3   8       66.50       57.21      6.57 o 
 -11   3   8       15.28       11.83      4.10 o 
 -10   3   8      463.06      428.64     14.12 o 
  -9   3   8      420.23      422.23     13.38 o 
  -8   3   8      150.54      145.95      7.73 o 
  -7   3   8       35.17       40.48      4.23 o 
  -6   3   8        2.67        4.94      2.00 o 
  -5   3   8      757.85      796.64     12.75 o 
  -4   3   8       55.61       64.37      3.25 o 
  -3   3   8     1965.50     1993.00     20.68 o 
  -2   3   8      107.23      116.96      3.87 o 
  -1   3   8      751.66      801.00     10.74 o 
   0   3   8     1841.37     1750.82     17.65 o 
   1   3   8        0.01       -0.74      2.10 o 
   2   3   8       74.65       78.94      5.21 o 
   3   3   8     1570.89     1506.58     24.50 o 
   4   3   8      129.23      117.27      6.48 o 
   5   3   8     1462.03     1412.91     24.97 o 
   6   3   8        3.41        1.66      3.26 o 
   7   3   8        5.93        6.63      3.68 o 
   8   3   8      818.39      826.32     21.48 o 
   9   3   8       41.86       47.98      6.82 o 
  10   3   8      129.94      158.99      9.76 o 
  11   3   8      140.49      162.92     29.67 o 
 -13   4   8       15.93       12.31      6.07 o 
 -12   4   8        1.26       -1.58      4.77 o 
 -11   4   8      118.21      119.69      8.51 o 
 -10   4   8      125.47      134.90      8.34 o 
  -9   4   8        2.38        1.70      3.46 o 
  -8   4   8       89.15       81.47      6.11 o 
  -7   4   8      285.80      277.78     11.39 o 
  -6   4   8     1307.16     1238.03     17.42 o 
  -5   4   8      106.50      121.43      4.59 o 
  -4   4   8       81.54       84.65      3.87 o 
  -3   4   8      106.52      125.11      5.74 o 
  -2   4   8       97.76      117.99      4.72 o 
  -1   4   8      714.60      748.21     15.64 o 
   0   4   8      247.26      222.10      8.27 o 
   1   4   8        1.89        6.69      2.53 o 
   2   4   8        4.22        2.81      2.59 o 
   3   4   8      280.47      275.16      9.83 o 
   4   4   8       60.75       63.99      6.16 o 
   5   4   8       85.70       77.83      5.75 o 
   6   4   8      369.50      364.74     12.32 o 
   7   4   8        0.42       -3.65      3.65 o 
   8   4   8       13.60       20.27      6.56 o 
   9   4   8       55.61       46.82      7.76 o 
  10   4   8       66.77       60.48      7.82 o 
 -12   5   8       33.18       48.11      6.50 o 
 -11   5   8       60.30       65.23      6.59 o 
 -10   5   8      369.34      411.14     14.01 o 
  -9   5   8        0.30       -4.71      4.71 o 
  -8   5   8      246.27      254.24     10.12 o 
  -7   5   8       25.68       30.18      4.09 o 
  -6   5   8      555.46      547.62     12.67 o 
  -5   5   8      966.03      959.62     16.65 o 
  -4   5   8      239.12      226.20      7.38 o 
  -3   5   8     1683.47     1615.85     22.42 o 
  -2   5   8      105.97       91.18      5.82 o 
  -1   5   8     2722.40     2624.68     47.73 o 
   0   5   8     3285.99     3239.06     41.74 o 
   1   5   8      600.12      581.10     14.99 o 
   2   5   8      110.53      102.63      6.46 o 
   3   5   8      545.23      538.36     14.94 o 
   4   5   8        0.97        1.42      3.07 o 
   5   5   8       37.10       49.83      5.18 o 
   6   5   8       27.19       19.48      4.31 o 
   7   5   8        2.86        3.08      4.08 o 
   8   5   8      626.81      652.76     18.38 o 
   9   5   8       25.30       27.78      5.66 o 
 -11   6   8       54.90       49.14     10.66 o 
 -10   6   8       94.46      110.87      8.89 o 
  -9   6   8      187.88      160.29     10.43 o 
  -8   6   8      139.10      124.31      9.27 o 
  -7   6   8      469.29      481.90     14.48 o 
  -6   6   8      129.52      131.89      6.74 o 
  -5   6   8       26.80       21.84      3.72 o 
  -4   6   8       45.50       49.67      4.01 o 
  -3   6   8      407.22      402.87     12.31 o 
  -2   6   8       99.76      102.06      6.36 o 
  -1   6   8      102.81       99.41      6.42 o 
   0   6   8      298.88      280.92     10.58 o 
   1   6   8       29.47       27.15      5.09 o 
   2   6   8      179.18      154.12      7.98 o 
   3   6   8       11.12       17.07      6.02 o 
   4   6   8      127.47      124.03      7.54 o 
   5   6   8      203.06      185.40      9.89 o 
   6   6   8       14.90       13.11      4.41 o 
   7   6   8        0.23        6.42      4.73 o 
   8   6   8       54.80       50.19      6.93 o 
 -10   7   8       56.48       94.57     13.91 o 
  -9   7   8       19.73       30.56      7.54 o 
  -8   7   8      298.96      318.46     17.29 o 
  -7   7   8       50.59       51.64      5.02 o 
  -6   7   8       77.24      101.16      6.92 o 
  -5   7   8      213.04      210.45     10.91 o 
  -4   7   8       19.76       21.66      3.98 o 
  -3   7   8      192.22      198.28      9.04 o 
  -2   7   8      398.95      385.41     12.76 o 
  -1   7   8       59.69       67.41      5.88 o 
   0   7   8      452.25      467.77     14.58 o 
   1   7   8      136.30      132.71      7.95 o 
   2   7   8      426.21      386.78     13.61 o 
   3   7   8      180.66      190.73      9.70 o 
   4   7   8       63.28       48.75      5.59 o 
   5   7   8      185.01      187.62     10.13 o 
   6   7   8      103.30       84.83      8.70 o 
   7   7   8       17.27       31.34      7.36 o 
  -8   8   8       28.02       38.94     11.13 o 
  -7   8   8      431.03      479.18     39.87 o 
  -6   8   8      439.97      496.24     22.59 o 
  -5   8   8      259.53      265.53     26.89 o 
  -4   8   8        8.49        6.21      4.24 o 
  -3   8   8       70.35       73.78      6.70 o 
  -2   8   8      267.06      261.04     10.90 o 
  -1   8   8       94.39       83.71      9.43 o 
   0   8   8       17.09       30.62      4.86 o 
   1   8   8       76.15       87.81      8.75 o 
   2   8   8      176.44      185.03      9.81 o 
   3   8   8      122.59      110.49      8.11 o 
   4   8   8        6.87       15.24      7.76 o 
   5   8   8       40.55       54.17      6.60 o 
  -6   9   8      111.80      138.15     19.47 o 
  -5   9   8       26.19       36.49      9.50 o 
  -4   9   8        5.77        2.48      6.46 o 
  -3   9   8       91.09      103.60     15.68 o 
  -2   9   8       98.75       98.40      9.27 o 
  -1   9   8       21.24        2.97      6.02 o 
   0   9   8       47.89       44.22      7.76 o 
   1   9   8       48.04       55.50      6.56 o 
   2   9   8        2.62        2.91      6.22 o 
 -14   1   9       16.32       15.12      6.62 o 
 -13   1   9      225.84      204.57     10.83 o 
 -12   1   9      186.52      156.50      9.14 o 
 -11   1   9       28.17       29.89      4.96 o 
 -10   1   9     1575.60     1494.25     27.97 o 
  -9   1   9       65.16       56.47      5.43 o 
  -8   1   9     1870.72     1750.17     28.38 o 
  -7   1   9       29.00       27.42      3.51 o 
  -6   1   9      134.39      145.99      5.86 o 
  -5   1   9     3346.95     3297.83     34.04 o 
  -4   1   9      310.03      324.50      6.07 o 
  -3   1   9      296.53      271.60      5.58 o 
  -2   1   9     1224.47     1322.56     15.30 o 
  -1   1   9       81.29       71.54      3.10 o 
   0   1   9     3822.88     3772.28     50.94 o 
   1   1   9       46.89       61.13      2.94 o 
   2   1   9      820.85      779.18     11.25 o 
   3   1   9      974.87      957.43     15.34 o 
   4   1   9       27.65       26.59      2.99 o 
   5   1   9     1902.25     1853.15     24.81 o 
   6   1   9      310.63      308.90     10.57 o 
   7   1   9       42.32       38.46      5.30 o 
   8   1   9     1401.94     1377.71     30.78 o 
   9   1   9       22.24       34.90      5.98 o 
  10   1   9       15.15       22.47      6.22 o 
  11   1   9      161.33      191.30     31.75 o 
 -14   2   9       53.23       69.84      7.75 o 
 -13   2   9       24.56       28.93      5.62 o 
 -12   2   9        5.91        3.29      4.75 o 
 -11   2   9      195.42      205.88     10.18 o 
 -10   2   9       56.94       56.73      5.63 o 
  -9   2   9       45.73       40.81      4.77 o 
  -8   2   9      160.60      154.27      7.69 o 
  -7   2   9      186.27      193.78      8.09 o 
  -6   2   9      116.07      102.40      4.98 o 
  -5   2   9       87.94       96.19      3.59 o 
  -4   2   9       95.63      106.82      3.95 o 
  -3   2   9      991.38     1017.39     13.31 o 
  -2   2   9      591.01      619.15      8.75 o 
  -1   2   9       71.32       78.71      3.25 o 
   0   2   9      927.21      986.59     12.54 o 
   1   2   9      533.87      544.58     10.47 o 
   2   2   9      378.26      367.04      8.69 o 
   3   2   9        0.07       -2.74      2.74 o 
   4   2   9      479.46      484.87     13.06 o 
   5   2   9      999.22      932.17     19.38 o 
   6   2   9       69.96       65.56      5.36 o 
   7   2   9       87.47       84.33      6.56 o 
   8   2   9       38.14       40.32      6.23 o 
   9   2   9       54.71       47.92      7.25 o 
  10   2   9       56.47       66.28      7.15 o 
 -14   3   9        5.76       -5.08      6.84 o 
 -13   3   9       56.20       62.50      9.03 o 
 -12   3   9        0.98       -1.14      4.67 o 
 -11   3   9      456.55      430.75     14.83 o 
 -10   3   9       56.97       51.30      7.27 o 
  -9   3   9        4.51        3.64      6.16 o 
  -8   3   9     1264.91     1183.11     22.99 o 
  -7   3   9      319.24      345.95      9.96 o 
  -6   3   9       69.31       75.68      4.06 o 
  -5   3   9      642.87      621.66     10.54 o 
  -4   3   9       98.39      113.66      5.20 o 
  -3   3   9     1008.35      984.97     13.46 o 
  -2   3   9     3101.66     2982.57     27.83 o 
  -1   3   9     1429.40     1425.06     16.31 o 
   0   3   9     1039.93      998.02     18.24 o 
   1   3   9        0.07        2.34      2.34 o 
   2   3   9      349.77      325.55     10.43 o 
   3   3   9     1578.36     1542.66     38.67 o 
   4   3   9        0.06       -2.69      2.69 o 
   5   3   9     1921.88     1842.78     30.29 o 
   6   3   9      197.40      175.02      8.36 o 
   7   3   9       14.20        9.12      4.16 o 
   8   3   9       84.19       90.71      6.41 o 
   9   3   9        6.01       -0.97     12.79 o 
  10   3   9       46.41       59.65     11.22 o 
 -13   4   9      160.28      157.43     14.92 o 
 -12   4   9       34.12       21.71      5.58 o 
 -11   4   9      209.20      243.91     11.21 o 
 -10   4   9       69.24       76.61      8.43 o 
  -9   4   9      103.45      101.33      7.25 o 
  -8   4   9      744.23      728.47     17.77 o 
  -7   4   9      160.76      158.55      6.80 o 
  -6   4   9     1028.81     1044.69     16.01 o 
  -5   4   9        0.39       -1.48      2.31 o 
  -4   4   9        0.01       -2.10      2.10 o 
  -3   4   9     1992.94     1959.57     24.58 o 
  -2   4   9     2674.13     2575.24     29.25 o 
  -1   4   9       53.83       62.41      4.99 o 
   0   4   9      444.64      405.77     11.68 o 
   1   4   9      948.31      896.02     18.59 o 
   2   4   9      158.25      153.19      7.36 o 
   3   4   9        4.29        1.47      4.15 o 
   4   4   9      943.25      908.29     19.97 o 
   5   4   9       94.35      100.02      6.89 o 
   6   4   9      677.89      680.64     17.76 o 
   7   4   9        5.54        1.19      4.03 o 
   8   4   9        6.24       -0.62      4.44 o 
   9   4   9      789.30      823.02     21.02 o 
 -12   5   9       23.47       27.18      6.13 o 
 -11   5   9        8.22       11.48      5.05 o 
 -10   5   9        0.63       -6.73      6.96 o 
  -9   5   9      243.17      232.59     10.41 o 
  -8   5   9        4.36        1.92      4.02 o 
  -7   5   9      118.69      124.37      7.09 o 
  -6   5   9       62.73       61.41      4.78 o 
  -5   5   9       55.94       56.22      4.91 o 
  -4   5   9        1.73        3.81      2.48 o 
  -3   5   9      601.25      589.23     14.55 o 
  -2   5   9        0.93        0.61      2.87 o 
  -1   5   9      190.90      198.23      8.39 o 
   0   5   9      422.28      426.82     12.77 o 
   1   5   9       22.99       27.67      4.07 o 
   2   5   9       63.39       52.72      4.81 o 
   3   5   9       49.72       41.95      5.75 o 
   4   5   9      158.88      151.92      9.40 o 
   5   5   9        1.15        6.45      3.93 o 
   6   5   9      279.71      296.58     11.69 o 
   7   5   9       30.69       36.68      5.38 o 
   8   5   9        7.76       13.84      5.22 o 
   9   5   9       43.95       50.31      6.56 o 
 -11   6   9      248.90      286.25     14.81 o 
 -10   6   9        6.06       -6.01      6.01 o 
  -9   6   9      136.26      131.11     10.08 o 
  -8   6   9        0.06        2.06      5.42 o 
  -7   6   9       26.00       20.73      4.44 o 
  -6   6   9      165.10      165.51      7.41 o 
  -5   6   9      120.30      124.58      6.85 o 
  -4   6   9        6.59        5.91      3.56 o 
  -3   6   9     1046.96      986.45     20.62 o 
  -2   6   9       37.82       38.39      4.64 o 
  -1   6   9        9.57        6.38      3.40 o 
   0   6   9      408.59      375.23     12.62 o 
   1   6   9     1336.08     1209.39     24.61 o 
   2   6   9      424.34      400.33     13.47 o 
   3   6   9       36.18       36.54      4.89 o 
   4   6   9        9.03       17.38      4.04 o 
   5   6   9       56.52       51.81      5.50 o 
   6   6   9       89.03       92.16      7.07 o 
   7   6   9        4.02        4.73      5.25 o 
   8   6   9       18.17       44.82      9.04 o 
 -10   7   9        4.41        4.64     11.13 o 
  -9   7   9      235.20      221.29     15.22 o 
  -8   7   9        1.75       -2.40      7.56 o 
  -7   7   9        2.76       -1.60      4.80 o 
  -6   7   9      106.40      121.62      8.29 o 
  -5   7   9      328.72      307.85     13.58 o 
  -4   7   9      451.82      470.67     15.32 o 
  -3   7   9        0.29        0.41      3.98 o 
  -2   7   9       93.08       95.65      6.98 o 
  -1   7   9      110.45      128.91      7.66 o 
   0   7   9        0.62       -3.84      3.84 o 
   1   7   9      763.66      750.50     19.80 o 
   2   7   9        3.09        5.25      4.75 o 
   3   7   9       88.47       79.52      7.29 o 
   4   7   9      292.54      302.95     12.40 o 
   5   7   9       93.76      105.01      8.05 o 
   6   7   9        9.22       15.01      6.22 o 
  -8   8   9      130.71      152.05     20.40 o 
  -7   8   9       15.60        7.42     12.98 o 
  -6   8   9      121.87      136.23     12.94 o 
  -5   8   9       17.04       23.03      5.97 o 
  -4   8   9       20.71       19.45      8.56 o 
  -3   8   9        0.84       -5.23      5.46 o 
  -2   8   9      102.09      101.79      7.36 o 
  -1   8   9      103.41      107.99      7.86 o 
   0   8   9       23.52       18.62      8.59 o 
   1   8   9       66.15       68.30      7.34 o 
   2   8   9       22.94       15.87      5.06 o 
   3   8   9       17.60       22.17      5.31 o 
   4   8   9       12.90       11.72      5.45 o 
  -5   9   9       76.99       75.08     20.86 o 
  -4   9   9       14.30       34.96      9.02 o 
  -3   9   9       54.41       49.38      8.03 o 
  -2   9   9        0.64        2.78     10.82 o 
  -1   9   9      122.22      157.13      9.49 o 
   0   9   9      140.53      154.79      9.33 o 
   1   9   9        9.30        5.00      6.91 o 
 -14   0  10      280.71      253.32     18.02 o 
 -13   0  10      171.48      176.20     14.38 o 
 -12   0  10      156.38      168.54     17.38 o 
 -11   0  10       60.80       48.37      7.68 o 
 -10   0  10      431.91      401.89     19.16 o 
  -9   0  10     3872.85     3745.01     69.00 o 
  -8   0  10      192.68      173.09     21.79 o 
  -7   0  10      684.67      660.09     29.21 o 
  -6   0  10     3389.22     3283.61     57.19 o 
  -5   0  10        0.15        5.84      2.08 o 
  -4   0  10        9.21        4.26      2.61 o 
  -3   0  10     9700.19     9836.10    102.12 o 
  -2   0  10        4.54        1.01      2.31 o 
  -1   0  10      253.42      239.72      8.46 o 
   0   0  10      974.85      965.22     18.57 o 
   1   0  10       14.79       13.90      2.69 o 
   2   0  10     3466.94     3555.48     46.09 o 
   3   0  10      835.62      825.60     17.98 o 
   4   0  10      128.57      151.57      9.99 o 
   5   0  10      250.01      239.81     13.10 o 
   6   0  10      350.25      339.64     16.22 o 
   7   0  10      401.87      422.88     18.85 o 
   8   0  10      108.09      100.53     10.89 o 
   9   0  10      483.59      478.87     29.67 o 
  10   0  10        0.20        6.49     10.66 o 
 -14   1  10        1.40        6.24      5.50 o 
 -13   1  10       47.04       53.43      6.40 o 
 -12   1  10        1.41       -0.43      4.31 o 
 -11   1  10        4.32        8.44      4.88 o 
 -10   1  10       15.77       12.50      3.98 o 
  -9   1  10      650.80      632.15     16.63 o 
  -8   1  10       19.47       15.48      4.68 o 
  -7   1  10       89.66       91.46      5.80 o 
  -6   1  10       15.14       15.20      2.71 o 
  -5   1  10       89.68       97.61      4.07 o 
  -4   1  10        9.86       22.06      2.35 o 
  -3   1  10      146.68      132.82      4.02 o 
  -2   1  10        7.82        5.17      1.60 o 
  -1   1  10       98.60      105.91      3.98 o 
   0   1  10        0.86        2.32      1.52 o 
   1   1  10      836.19      853.35     12.20 o 
   2   1  10        8.42       11.38      2.39 o 
   3   1  10      203.36      196.41      6.71 o 
   4   1  10       11.76       14.36      2.76 o 
   5   1  10      149.75      138.74      8.20 o 
   6   1  10       18.25       12.36      4.41 o 
   7   1  10        5.27       -3.01      9.04 o 
   8   1  10      623.80      641.19     20.25 o 
   9   1  10       40.21       35.34      8.66 o 
  10   1  10       25.24       26.86      7.44 o 
 -14   2  10      428.68      439.72     16.70 o 
 -13   2  10       40.12       45.48      6.16 o 
 -12   2  10        5.34       -2.87      4.60 o 
 -11   2  10      850.71      841.84     21.38 o 
 -10   2  10      341.09      346.07     12.67 o 
  -9   2  10      215.08      225.60      9.65 o 
  -8   2  10     2167.74     2068.54     32.24 o 
  -7   2  10       84.24       67.30      4.71 o 
  -6   2  10      759.72      701.41     16.18 o 
  -5   2  10        0.04        1.98      2.20 o 
  -4   2  10        0.95        1.16      1.73 o 
  -3   2  10       38.49       58.25      3.26 o 
  -2   2  10       14.82       17.53      1.77 o 
  -1   2  10       18.69       20.58      2.08 o 
   0   2  10      105.13      125.90      5.01 o 
   1   2  10      658.96      642.36     14.42 o 
   2   2  10        2.59        6.72      2.53 o 
   3   2  10      601.72      576.54     14.28 o 
   4   2  10       46.20       45.13      4.47 o 
   5   2  10      468.94      461.27     13.28 o 
   6   2  10      312.58      303.80     10.95 o 
   7   2  10      183.45      174.10     13.39 o 
   8   2  10       39.92       49.24      6.44 o 
   9   2  10      390.87      353.00     15.00 o 
  10   2  10        1.94       20.54      6.73 o 
 -13   3  10      204.14      232.62     11.87 o 
 -12   3  10       71.58       81.48      7.32 o 
 -11   3  10       25.99       17.89      5.30 o 
 -10   3  10      199.93      202.30      9.66 o 
  -9   3  10      241.39      196.75      9.29 o 
  -8   3  10        2.65       -2.15      3.41 o 
  -7   3  10      560.62      539.06     12.82 o 
  -6   3  10       88.61       78.73      4.93 o 
  -5   3  10      431.58      444.71     10.24 o 
  -4   3  10       67.32       82.46      3.83 o 
  -3   3  10      289.28      299.22      7.03 o 
  -2   3  10       98.19      101.34      4.49 o 
  -1   3  10      310.04      290.60      9.32 o 
   0   3  10     1195.07     1119.37     20.35 o 
   1   3  10       36.69       28.20      3.76 o 
   2   3  10       37.27       24.50      3.80 o 
   3   3  10      313.03      287.78     13.65 o 
   4   3  10      352.40      324.47     11.22 o 
   5   3  10       47.08       54.44      5.68 o 
   6   3  10        2.57        7.67      5.55 o 
   7   3  10       48.25       47.21      5.26 o 
   8   3  10       96.24       94.61      8.00 o 
   9   3  10        3.93        7.83      6.44 o 
 -13   4  10       34.42       37.34     11.98 o 
 -12   4  10      157.91      138.25      9.35 o 
 -11   4  10       97.80       97.63      7.82 o 
 -10   4  10        0.52       -6.36      6.36 o 
  -9   4  10       83.63       70.19      6.15 o 
  -8   4  10      281.50      251.32      9.11 o 
  -7   4  10      373.39      413.52     12.52 o 
  -6   4  10      147.77      123.44      5.31 o 
  -5   4  10      221.10      242.15      8.85 o 
  -4   4  10      409.33      374.46      9.47 o 
  -3   4  10      141.72      120.88      5.14 o 
  -2   4  10        1.92       -0.10      2.70 o 
  -1   4  10     1472.68     1485.76     24.79 o 
   0   4  10      195.40      177.13      7.86 o 
   1   4  10       39.92       44.36      4.58 o 
   2   4  10       11.06       11.13      3.29 o 
   3   4  10       34.76       32.56      4.32 o 
   4   4  10      109.62       96.85      7.43 o 
   5   4  10        0.05       -1.91      3.84 o 
   6   4  10       36.67       46.07      5.24 o 
   7   4  10        8.54        3.18      5.87 o 
   8   4  10        2.11       -1.15      4.88 o 
   9   4  10       46.09       58.74      7.81 o 
 -12   5  10       20.69       26.82      6.41 o 
 -11   5  10       78.73       85.54      8.03 o 
 -10   5  10      394.06      390.66     15.08 o 
  -9   5  10       21.45       28.79      9.85 o 
  -8   5  10      138.37      138.69      7.84 o 
  -7   5  10        4.84       11.46      4.05 o 
  -6   5  10       37.76       30.95      4.50 o 
  -5   5  10      535.47      531.97     14.01 o 
  -4   5  10      183.86      181.89      8.05 o 
  -3   5  10        1.72       -2.89      2.94 o 
  -2   5  10      610.89      593.59     15.29 o 
  -1   5  10      555.35      559.85     15.01 o 
   0   5  10      191.07      208.41      9.07 o 
   1   5  10       40.76       41.03      4.73 o 
   2   5  10       25.57       23.93      5.62 o 
   3   5  10      297.01      309.48     11.71 o 
   4   5  10       50.18       47.38      5.17 o 
   5   5  10      374.87      354.57     12.82 o 
   6   5  10      340.39      329.71     12.73 o 
   7   5  10        8.12        5.62      5.77 o 
   8   5  10      159.31      174.82      9.77 o 
 -11   6  10        0.05        9.77      9.50 o 
 -10   6  10      257.87      302.36     14.39 o 
  -9   6  10       42.59       40.96      9.44 o 
  -8   6  10       15.95       21.19     10.40 o 
  -7   6  10       81.47       87.51      6.86 o 
  -6   6  10       14.23       16.33      4.40 o 
  -5   6  10       84.35       87.81      7.75 o 
  -4   6  10        4.24        6.28      5.01 o 
  -3   6  10       26.34       28.06      5.09 o 
  -2   6  10      371.72      350.04     12.18 o 
  -1   6  10      118.03      113.00      7.40 o 
   0   6  10      183.01      158.84      8.51 o 
   1   6  10      127.24      121.28      7.77 o 
   2   6  10       43.69       46.00      5.08 o 
   3   6  10       55.79       57.83      5.73 o 
   4   6  10        8.75        7.31      5.92 o 
   5   6  10       38.63       46.56      6.62 o 
   6   6  10        0.58        6.25      6.02 o 
   7   6  10       67.70       80.23      9.16 o 
 -10   7  10       40.94       53.01      9.02 o 
  -9   7  10       50.82       51.38      7.51 o 
  -8   7  10      128.16      134.49     11.04 o 
  -7   7  10       36.56       28.04      6.87 o 
  -6   7  10      254.16      246.23     15.83 o 
  -5   7  10      104.10      105.10     11.00 o 
  -4   7  10      150.94      136.19      8.02 o 
  -3   7  10      344.38      352.15     12.70 o 
  -2   7  10      213.73      222.49     10.01 o 
  -1   7  10      396.39      377.48     13.33 o 
   0   7  10      833.35      823.89     20.82 o 
   1   7  10      420.05      348.95     13.25 o 
   2   7  10        1.73        0.25      4.67 o 
   3   7  10      291.34      316.89     12.86 o 
   4   7  10        2.17       -1.00      4.80 o 
   5   7  10       35.36       45.33      6.10 o 
   6   7  10       72.47       81.31     10.43 o 
  -8   8  10        0.03       16.69     12.52 o 
  -7   8  10      152.36      171.06     21.79 o 
  -6   8  10      229.89      246.49     16.82 o 
  -5   8  10        5.86        3.75     10.04 o 
  -4   8  10       90.19      105.64      8.72 o 
  -3   8  10      303.16      298.40     12.19 o 
  -2   8  10      270.85      262.84     11.43 o 
  -1   8  10        5.56       -2.40      7.90 o 
   0   8  10        3.19       -4.80      4.80 o 
   1   8  10       30.30       43.46      6.17 o 
   2   8  10      128.80      135.37      8.85 o 
   3   8  10        0.92       -1.55      5.37 o 
   4   8  10        3.15       -1.39     11.59 o 
  -4   9  10        7.93       -8.56      8.97 o 
  -3   9  10      197.48      237.98     13.11 o 
  -2   9  10       25.44       27.12      8.83 o 
  -1   9  10       30.84       40.56      8.70 o 
   0   9  10      137.77      164.61     15.30 o 
 -14   1  11      238.27      273.46     12.99 o 
 -13   1  11      136.75      148.20      9.98 o 
 -12   1  11      169.80      170.26      9.53 o 
 -11   1  11       56.86       50.33      6.00 o 
 -10   1  11     1237.94     1142.42     24.56 o 
  -9   1  11      450.96      430.90     13.84 o 
  -8   1  11     1036.06      995.14     20.92 o 
  -7   1  11       62.86       64.92      8.37 o 
  -6   1  11      799.12      797.58     15.25 o 
  -5   1  11     4278.40     4295.11     38.52 o 
  -4   1  11       98.87      102.64      3.84 o 
  -3   1  11        7.32        3.49      1.66 o 
  -2   1  11     2900.85     2884.00     36.04 o 
  -1   1  11      610.56      617.80     10.43 o 
   0   1  11     1100.05     1069.78     14.51 o 
   1   1  11       12.23       11.04      2.35 o 
   2   1  11      171.38      155.67      5.98 o 
   3   1  11     2661.11     2648.75     31.23 o 
   4   1  11       56.98       50.09      6.77 o 
   5   1  11     2218.25     2214.27     40.15 o 
   6   1  11      397.86      391.89     15.17 o 
   7   1  11       95.34       93.89      7.83 o 
   8   1  11      308.72      327.69     14.36 o 
   9   1  11        9.58        8.71     12.81 o 
  10   1  11       52.69       70.93     15.76 o 
 -14   2  11       29.38       24.76      7.22 o 
 -13   2  11      213.66      210.18     11.14 o 
 -12   2  11        3.69        2.27      4.80 o 
 -11   2  11      170.58      178.25     11.51 o 
 -10   2  11       63.00       60.37      5.94 o 
  -9   2  11       59.93       54.78      6.11 o 
  -8   2  11      596.38      591.95     15.84 o 
  -7   2  11       88.59       80.42      5.44 o 
  -6   2  11       93.00       99.64      5.41 o 
  -5   2  11       37.43       40.74      3.42 o 
  -4   2  11        3.02       -0.05      2.52 o 
  -3   2  11       53.73       51.99      2.85 o 
  -2   2  11      786.96      821.37     11.26 o 
  -1   2  11     1303.17     1316.30     16.41 o 
   0   2  11      162.61      147.59      6.66 o 
   1   2  11      161.80      151.45      6.81 o 
   2   2  11       14.70       20.33      3.57 o 
   3   2  11       63.57       61.75      5.18 o 
   4   2  11       72.28       67.82      6.09 o 
   5   2  11      170.90      172.77      8.70 o 
   6   2  11      142.01      143.28      9.10 o 
   7   2  11        9.37       14.36      5.36 o 
   8   2  11        2.36        2.96      5.75 o 
   9   2  11      207.98      247.75     12.95 o 
 -13   3  11       52.03       64.30      6.91 o 
 -12   3  11       18.24       11.28      7.96 o 
 -11   3  11        0.07        2.48      4.79 o 
 -10   3  11      255.84      245.71     10.92 o 
  -9   3  11      183.67      191.85      9.33 o 
  -8   3  11      115.97      116.55      6.47 o 
  -7   3  11       90.55       89.81      5.48 o 
  -6   3  11       94.43       91.84      5.03 o 
  -5   3  11      641.58      605.61     12.39 o 
  -4   3  11       17.07       13.40      2.24 o 
  -3   3  11      841.70      861.95     14.80 o 
  -2   3  11      317.58      306.97      9.82 o 
  -1   3  11      943.10      889.54     17.94 o 
   0   3  11      278.33      268.40      9.48 o 
   1   3  11      583.86      578.26     14.59 o 
   2   3  11        7.92        1.17      3.55 o 
   3   3  11      463.27      437.21     13.25 o 
   4   3  11      291.34      256.02     10.06 o 
   5   3  11       24.78       26.79      5.49 o 
   6   3  11       51.08       59.00      5.49 o 
   7   3  11        0.26       -1.64      8.24 o 
   8   3  11      956.93      995.21     27.66 o 
   9   3  11        7.58       14.72      6.68 o 
 -13   4  11      105.19      106.92     10.82 o 
 -12   4  11      116.18      125.61      8.95 o 
 -11   4  11      274.01      293.29     12.26 o 
 -10   4  11        0.20        1.88      6.42 o 
  -9   4  11      187.06      179.25     11.31 o 
  -8   4  11        5.21        3.47      3.41 o 
  -7   4  11       25.22       22.37      3.84 o 
  -6   4  11      227.83      234.04     13.00 o 
  -5   4  11       31.00       28.74      3.67 o 
  -4   4  11       68.91       71.65      4.75 o 
  -3   4  11     2611.63     2638.90     35.83 o 
  -2   4  11      942.47      943.73     20.21 o 
  -1   4  11        5.17       11.31      3.26 o 
   0   4  11      838.61      823.80     30.98 o 
   1   4  11      673.05      645.64     16.21 o 
   2   4  11      805.00      776.20     18.42 o 
   3   4  11       16.23       15.14      3.95 o 
   4   4  11       60.01       80.64      6.29 o 
   5   4  11      235.87      237.98     10.27 o 
   6   4  11       24.74       25.93      4.55 o 
   7   4  11        5.09       10.74      6.20 o 
   8   4  11        5.60       10.57      7.63 o 
 -12   5  11       12.21       15.42     18.98 o 
 -11   5  11      112.76      110.89      9.55 o 
 -10   5  11       76.46       80.48      8.43 o 
  -9   5  11      193.36      157.88     12.08 o 
  -8   5  11      117.71      103.88      7.53 o 
  -7   5  11        9.94        8.53      3.85 o 
  -6   5  11       19.18       39.34      7.77 o 
  -5   5  11       44.92       44.37      5.97 o 
  -4   5  11      830.64      837.01     18.45 o 
  -3   5  11       10.72       12.48      6.62 o 
  -2   5  11      544.81      523.67     14.60 o 
  -1   5  11      416.64      423.47     16.93 o 
   0   5  11       72.44       83.28      6.96 o 
   1   5  11        8.98       13.03      3.73 o 
   2   5  11      574.26      553.79     16.09 o 
   3   5  11       38.09       43.25      6.36 o 
   4   5  11       45.80       46.83      5.01 o 
   5   5  11       34.84       45.76      5.34 o 
   6   5  11      192.08      196.06      9.90 o 
   7   5  11       11.54       13.93      5.46 o 
 -11   6  11      217.27      230.26     13.70 o 
 -10   6  11      182.39      192.71     12.31 o 
  -9   6  11        8.13        2.45      5.84 o 
  -8   6  11      387.68      390.27     13.92 o 
  -7   6  11       93.18      104.83      9.45 o 
  -6   6  11     1065.74     1086.60     27.75 o 
  -5   6  11       19.89       12.07      5.16 o 
  -4   6  11       34.39       32.96      5.65 o 
  -3   6  11      220.44      221.60      9.90 o 
  -2   6  11      164.35      162.99      8.43 o 
  -1   6  11       13.09       14.09      4.68 o 
   0   6  11        3.11        2.49      3.85 o 
   1   6  11       96.16      108.43      7.63 o 
   2   6  11      598.56      557.83     16.79 o 
   3   6  11        0.56       -2.55      4.15 o 
   4   6  11      345.16      316.14     12.58 o 
   5   6  11      141.76      145.85     11.51 o 
   6   6  11      210.29      200.22     12.24 o 
  -9   7  11      339.78      346.04     21.28 o 
  -8   7  11      215.49      247.15     13.69 o 
  -7   7  11       22.94       30.59     10.82 o 
  -6   7  11      191.95      211.45     11.74 o 
  -5   7  11      192.79      212.75     24.25 o 
  -4   7  11       75.07       63.24      7.29 o 
  -3   7  11       91.06       79.47      7.09 o 
  -2   7  11      141.02      132.03      8.39 o 
  -1   7  11      395.12      398.22     13.99 o 
   0   7  11      508.33      459.19     15.51 o 
   1   7  11        1.77       -1.42      4.62 o 
   2   7  11       33.04       24.35      5.12 o 
   3   7  11      124.56      107.51      8.90 o 
   4   7  11      288.84      286.03     12.40 o 
   5   7  11        8.58       13.85      6.34 o 
  -7   8  11       96.73      119.86     12.67 o 
  -6   8  11       20.81       20.29      8.32 o 
  -5   8  11        6.66       10.28      6.41 o 
  -4   8  11       12.68       10.91      6.04 o 
  -3   8  11       22.95       33.97      8.47 o 
  -2   8  11        3.05        5.02      5.75 o 
  -1   8  11       64.29       78.67      8.15 o 
   0   8  11      384.15      393.23     20.27 o 
   1   8  11      208.18      204.13     10.59 o 
   2   8  11        4.95        4.42      5.54 o 
   3   8  11        9.27       -6.95     12.05 o 
 -14   0  12      109.75      128.87     19.01 o 
 -13   0  12      295.91      286.33     18.52 o 
 -12   0  12       40.00       42.90      8.24 o 
 -11   0  12      551.12      538.92     23.76 o 
 -10   0  12        0.08       -5.40      5.40 o 
  -9   0  12       88.00       94.05     13.68 o 
  -8   0  12     3808.87     3700.07     97.81 o 
  -7   0  12      689.70      672.70     23.44 o 
  -6   0  12      298.60      258.62     10.69 o 
  -5   0  12     1599.09     1599.26     28.90 o 
  -4   0  12      151.30      133.41      7.99 o 
  -3   0  12      245.35      196.87      8.26 o 
  -2   0  12       21.87       13.37      2.98 o 
  -1   0  12      384.46      384.02     11.65 o 
   0   0  12     1529.18     1571.13     28.97 o 
   1   0  12      863.88      878.17     19.09 o 
   2   0  12      159.40      147.72     12.05 o 
   3   0  12        1.76       -0.35      4.09 o 
   4   0  12      794.53      831.39     26.17 o 
   5   0  12     2530.32     2520.51     52.48 o 
   6   0  12      134.47      142.78     15.76 o 
   7   0  12        5.23        3.71      9.27 o 
   8   0  12       17.55       23.18     10.20 o 
   9   0  12      126.82      104.30     14.37 o 
 -14   1  12        7.87       -4.22     11.36 o 
 -13   1  12        3.63        0.23      6.49 o 
 -12   1  12        6.28       -0.96      4.54 o 
 -11   1  12       27.76       28.32      5.18 o 
 -10   1  12      172.81      179.51      9.34 o 
  -9   1  12      412.52      399.18     13.36 o 
  -8   1  12       89.85       99.34      6.85 o 
  -7   1  12       89.72       84.19      5.86 o 
  -6   1  12       64.22       71.12      4.87 o 
  -5   1  12      143.47      134.95      5.29 o 
  -4   1  12       14.21       20.46      2.57 o 
  -3   1  12        1.44        2.12      2.13 o 
  -2   1  12       56.40       60.64      3.58 o 
  -1   1  12      593.71      594.21     10.55 o 
   0   1  12      364.98      372.28      9.46 o 
   1   1  12       49.45       49.94      4.06 o 
   2   1  12        8.04        9.18      2.68 o 
   3   1  12       89.74       98.35      5.98 o 
   4   1  12       98.20       95.66      8.30 o 
   5   1  12      732.79      736.74     21.39 o 
   6   1  12       28.20       30.45      5.43 o 
   7   1  12        0.53       -3.82      5.38 o 
   8   1  12        8.63        4.84      5.92 o 
   9   1  12        0.87       10.34      7.70 o 
 -13   2  12      269.87      276.58     12.83 o 
 -12   2  12       48.85       48.41      6.38 o 
 -11   2  12      180.53      178.46      9.56 o 
 -10   2  12      743.33      710.83     19.10 o 
  -9   2  12      233.80      249.69     10.52 o 
  -8   2  12      860.18      790.65     18.85 o 
  -7   2  12        0.06        2.63      2.97 o 
  -6   2  12      616.01      608.74     13.53 o 
  -5   2  12      604.08      578.13     12.12 o 
  -4   2  12      134.12      131.43      5.77 o 
  -3   2  12     3585.49     3590.42     30.91 o 
  -2   2  12       62.34       65.82      3.29 o 
  -1   2  12      519.68      507.09     13.03 o 
   0   2  12     1359.49     1322.85     23.12 o 
   1   2  12        3.85        4.12      2.81 o 
   2   2  12      260.00      256.31      9.55 o 
   3   2  12        8.80        9.16      3.23 o 
   4   2  12       81.89       70.96      5.98 o 
   5   2  12      445.27      428.79     16.23 o 
   6   2  12      219.46      225.37     11.83 o 
   7   2  12       35.91       52.46      6.68 o 
   8   2  12      215.06      212.00     12.08 o 
   9   2  12      573.25      605.63     21.18 o 
 -13   3  12      121.80      116.57      8.61 o 
 -12   3  12      121.39      146.44      9.29 o 
 -11   3  12      227.99      251.28     11.36 o 
 -10   3  12      460.58      466.49     15.38 o 
  -9   3  12      443.56      435.21     14.23 o 
  -8   3  12       19.88       23.17      3.55 o 
  -7   3  12        1.98        4.67      5.06 o 
  -6   3  12        4.88        0.14      2.67 o 
  -5   3  12      199.76      191.11      6.99 o 
  -4   3  12       26.92       20.91      3.29 o 
  -3   3  12      135.75      146.11      6.96 o 
  -2   3  12     1608.32     1617.77     26.11 o 
  -1   3  12        4.94        3.44      2.82 o 
   0   3  12      247.89      239.47      9.36 o 
   1   3  12      393.09      380.91     12.16 o 
   2   3  12       97.04       96.80      6.57 o 
   3   3  12      198.90      211.38      9.42 o 
   4   3  12       39.09       34.77      4.61 o 
   5   3  12      114.74      107.90      7.13 o 
   6   3  12      136.98      133.83      9.29 o 
   7   3  12        4.71        0.02      5.92 o 
   8   3  12      590.39      594.69     21.01 o 
 -12   4  12        0.02       11.23      5.59 o 
 -11   4  12      191.33      186.95     10.04 o 
 -10   4  12        0.39       -4.56      4.56 o 
  -9   4  12      367.31      355.75     12.85 o 
  -8   4  12      204.56      208.89      9.68 o 
  -7   4  12       28.80       33.00      4.64 o 
  -6   4  12      130.15      132.10      8.38 o 
  -5   4  12       40.13       33.28      6.80 o 
  -4   4  12       20.45        8.08      3.40 o 
  -3   4  12       64.39       57.12      7.29 o 
  -2   4  12     1010.04      970.27     21.28 o 
  -1   4  12        2.49        5.00      3.18 o 
   0   4  12       86.72       81.83      6.29 o 
   1   4  12       51.25       47.79      4.80 o 
   2   4  12       13.60       14.38      3.84 o 
   3   4  12       13.27       11.53      4.12 o 
   4   4  12      161.51      137.28      8.20 o 
   5   4  12       54.94       45.70      5.49 o 
   6   4  12        0.10       19.08      6.44 o 
   7   4  12       54.76       70.08      7.75 o 
   8   4  12        1.27       -5.98      8.62 o 
 -12   5  12        0.89       -8.29     10.61 o 
 -11   5  12        1.12       -6.49      6.62 o 
 -10   5  12      104.28      112.65     10.16 o 
  -9   5  12      111.94      103.40      7.58 o 
  -8   5  12        0.88       -4.31      4.31 o 
  -7   5  12      459.42      467.30     14.88 o 
  -6   5  12        1.13        2.65      5.73 o 
  -5   5  12      414.43      413.37     15.34 o 
  -4   5  12       87.61       87.67      8.00 o 
  -3   5  12        4.11        0.21      3.41 o 
  -2   5  12      177.46      175.79      8.46 o 
  -1   5  12       64.84       82.35      6.35 o 
   0   5  12      659.00      673.77     17.77 o 
   1   5  12       79.87       49.75      5.17 o 
   2   5  12       67.21       66.92      6.16 o 
   3   5  12      640.62      626.70     17.98 o 
   4   5  12       13.64        3.59      4.31 o 
   5   5  12       24.74       24.75      6.29 o 
   6   5  12      320.73      320.33     18.00 o 
   7   5  12       35.51       49.96      8.52 o 
 -10   6  12        6.92        6.66     10.64 o 
  -9   6  12      100.27      107.78     10.77 o 
  -8   6  12        2.02       -8.78      8.78 o 
  -7   6  12      265.50      281.62     14.12 o 
  -6   6  12        1.62        3.77      6.72 o 
  -5   6  12      128.14      121.01      9.05 o 
  -4   6  12      145.33      154.57      9.80 o 
  -3   6  12        0.03       -3.56      3.56 o 
  -2   6  12       17.85       15.53      4.57 o 
  -1   6  12      238.94      234.47     10.43 o 
   0   6  12        2.24       11.70      4.48 o 
   1   6  12       48.18       57.64      6.10 o 
   2   6  12       39.98       41.89      5.27 o 
   3   6  12        3.25        4.95      4.57 o 
   4   6  12       24.61       41.10      6.44 o 
   5   6  12      188.07      176.49      9.87 o 
   6   6  12      161.58      138.61     18.08 o 
  -9   7  12        2.62       17.13      7.70 o 
  -8   7  12        7.33        5.23      6.83 o 
  -7   7  12      100.85      119.82     12.07 o 
  -6   7  12      114.99      119.63     11.88 o 
  -5   7  12      165.02      166.07     10.46 o 
  -4   7  12        0.78        4.42      5.27 o 
  -3   7  12      198.80      196.14      9.96 o 
  -2   7  12      195.26      188.38     16.39 o 
  -1   7  12       26.75       30.32      5.50 o 
   0   7  12       42.45       45.24      6.16 o 
   1   7  12      258.05      281.45     13.18 o 
   2   7  12       21.35       17.95      5.42 o 
   3   7  12      223.44      229.72     11.06 o 
   4   7  12        0.09        9.82      6.41 o 
  -6   8  12        3.74       -7.42     12.98 o 
  -5   8  12        0.84       -7.07      9.48 o 
  -4   8  12      147.72      156.24     11.81 o 
  -3   8  12      195.37      201.09     10.36 o 
  -2   8  12       56.79       53.33      6.58 o 
  -1   8  12       13.26       15.97      5.77 o 
   0   8  12      161.87      152.78     10.03 o 
   1   8  12      521.28      484.12     18.91 o 
 -13   1  13        2.95       -5.51      5.51 o 
 -12   1  13       20.86       25.39      6.66 o 
 -11   1  13       42.14       30.35      5.42 o 
 -10   1  13       99.03       94.71      7.43 o 
  -9   1  13      704.16      718.85     18.83 o 
  -8   1  13        0.10        2.06      5.09 o 
  -7   1  13      278.67      258.99      8.89 o 
  -6   1  13      411.34      387.21     10.74 o 
  -5   1  13     1725.05     1657.10     21.51 o 
  -4   1  13       18.30       19.18      2.49 o 
  -3   1  13       50.70       45.41      3.57 o 
  -2   1  13      687.94      644.31     11.49 o 
  -1   1  13        7.49        7.81      2.64 o 
   0   1  13       37.46       31.54      3.46 o 
   1   1  13      702.08      682.96     15.76 o 
   2   1  13       11.91       17.07      3.29 o 
   3   1  13     1006.52      994.26     24.77 o 
   4   1  13      264.04      259.66     12.45 o 
   5   1  13       31.33       36.61      6.34 o 
   6   1  13      213.43      215.10     11.77 o 
   7   1  13       24.07       23.32      6.66 o 
   8   1  13      481.56      507.04     26.42 o 
 -13   2  13      140.80      151.93     11.71 o 
 -12   2  13       48.10       54.26      6.17 o 
 -11   2  13        0.86        6.46      4.57 o 
 -10   2  13       82.87       82.99      7.13 o 
  -9   2  13      208.82      195.55      9.51 o 
  -8   2  13       44.51       36.78      4.25 o 
  -7   2  13       82.43       90.59      5.72 o 
  -6   2  13      135.15      136.61      6.19 o 
  -5   2  13       22.24       30.27      3.68 o 
  -4   2  13      124.58      118.83      4.99 o 
  -3   2  13      883.91      864.84     12.57 o 
  -2   2  13        0.35       -1.44      2.83 o 
  -1   2  13       42.05       45.61      4.46 o 
   0   2  13       29.62       28.62      3.81 o 
   1   2  13      137.35      132.73      7.11 o 
   2   2  13      850.70      870.37     19.22 o 
   3   2  13        8.74        6.01      3.26 o 
   4   2  13       64.55       52.72      6.22 o 
   5   2  13       78.45       64.06     11.49 o 
   6   2  13       35.01       53.28      6.76 o 
   7   2  13       62.16       69.86      9.58 o 
   8   2  13      109.52      100.71      9.38 o 
 -13   3  13        9.05        7.34      6.13 o 
 -12   3  13       52.47       44.69      8.83 o 
 -11   3  13       44.92       52.69      6.32 o 
 -10   3  13      243.74      235.33     10.73 o 
  -9   3  13       23.61       16.12      5.72 o 
  -8   3  13      120.16      115.63      6.36 o 
  -7   3  13        9.37        8.69      3.21 o 
  -6   3  13      341.46      310.03      9.76 o 
  -5   3  13      485.68      479.86     15.52 o 
  -4   3  13      418.29      385.74     13.76 o 
  -3   3  13       31.84       21.61      3.75 o 
  -2   3  13     2108.42     2049.24     32.18 o 
  -1   3  13       57.21       61.59      5.15 o 
   0   3  13       13.71       17.03      4.08 o 
   1   3  13       81.15       90.45      6.41 o 
   2   3  13      265.01      247.03     10.02 o 
   3   3  13      488.07      483.45     14.68 o 
   4   3  13       20.93       26.14      4.35 o 
   5   3  13      156.25      149.98     13.27 o 
   6   3  13      339.19      341.23     15.30 o 
   7   3  13        0.01       -5.83      6.29 o 
 -12   4  13       39.88       48.13      9.54 o 
 -11   4  13      409.36      415.27     15.17 o 
 -10   4  13       43.27       34.87      6.68 o 
  -9   4  13       14.89       15.93      5.77 o 
  -8   4  13     1018.54     1018.63     23.35 o 
  -7   4  13       51.20       57.65      7.14 o 
  -6   4  13      261.13      276.73     12.14 o 
  -5   4  13       19.93       19.60      4.57 o 
  -4   4  13      198.79      192.44     10.33 o 
  -3   4  13        3.76        3.25      3.45 o 
  -2   4  13      381.75      360.22     12.09 o 
  -1   4  13      433.21      411.48     12.99 o 
   0   4  13      740.51      752.05     18.52 o 
   1   4  13      140.76      134.64      7.68 o 
   2   4  13       20.07       15.11      4.31 o 
   3   4  13        0.45       -0.65      4.04 o 
   4   4  13      124.27      129.08     10.24 o 
   5   4  13      149.12      161.13      8.82 o 
   6   4  13       30.18       32.59      8.87 o 
   7   4  13        4.36       16.59      7.41 o 
 -11   5  13        6.51       26.22     13.28 o 
 -10   5  13        1.08        3.49      6.17 o 
  -9   5  13       92.14       87.55      7.21 o 
  -8   5  13       25.07       35.55      6.02 o 
  -7   5  13       49.70       42.89      7.00 o 
  -6   5  13        0.80        6.58      5.73 o 
  -5   5  13        1.59        1.52      4.42 o 
  -4   5  13       57.63       47.72      6.99 o 
  -3   5  13      106.18      117.99      7.44 o 
  -2   5  13      101.11       90.26      6.72 o 
  -1   5  13       28.48       22.30      4.16 o 
   0   5  13        0.01       -3.37      4.06 o 
   1   5  13       10.07        1.36      5.82 o 
   2   5  13       47.54       49.25      5.69 o 
   3   5  13       26.38       36.44      5.29 o 
   4   5  13       15.30       22.70      5.13 o 
   5   5  13       67.69       80.47      7.47 o 
   6   5  13       48.17       64.72      6.36 o 
 -10   6  13        6.96        9.42      7.16 o 
  -9   6  13        0.05       -5.09     10.93 o 
  -8   6  13       92.33      103.17     10.00 o 
  -7   6  13       22.31       27.20      9.25 o 
  -6   6  13       49.39       54.88      8.18 o 
  -5   6  13      259.62      276.86     13.38 o 
  -4   6  13       10.07       10.64      5.25 o 
  -3   6  13      359.01      361.72     13.04 o 
  -2   6  13       69.07       60.01      6.08 o 
  -1   6  13      272.87      236.93     10.85 o 
   0   6  13      480.17      524.00     18.94 o 
   1   6  13      101.74      122.88      8.48 o 
   2   6  13      197.62      189.92     11.04 o 
   3   6  13       41.08       46.58      5.87 o 
   4   6  13      111.60      121.95      8.33 o 
   5   6  13       56.44       49.60     12.98 o 
  -8   7  13       49.49       64.25     10.88 o 
  -7   7  13        6.77       -7.07      7.07 o 
  -6   7  13      359.23      389.22     20.86 o 
  -5   7  13      156.02      155.71     15.42 o 
  -4   7  13        8.19       17.90      6.06 o 
  -3   7  13      246.85      250.72     13.28 o 
  -2   7  13       35.63       27.94      5.52 o 
  -1   7  13        3.39       -2.51      5.03 o 
   0   7  13      128.55      122.88      8.76 o 
   1   7  13        0.77        2.29      5.03 o 
   2   7  13      161.73      169.85      9.70 o 
   3   7  13        9.57       11.13     11.59 o 
  -5   8  13        0.13       13.21     14.14 o 
  -4   8  13        9.35        2.72     13.75 o 
  -3   8  13      351.23      341.32     16.02 o 
  -2   8  13        8.56        5.39     12.24 o 
  -1   8  13       25.96       12.49      6.95 o 
 -13   0  14      431.03      460.30     23.76 o 
 -12   0  14        6.68       16.32      8.18 o 
 -11   0  14      588.05      553.53     24.91 o 
 -10   0  14      649.59      614.39     25.56 o 
  -9   0  14        1.37        1.39      8.11 o 
  -8   0  14     2024.96     1923.66     77.88 o 
  -7   0  14        2.25       -3.87      6.49 o 
  -6   0  14        3.36       -0.72      5.07 o 
  -5   0  14     3390.76     3337.58     48.95 o 
  -4   0  14      108.77      114.70      8.03 o 
  -3   0  14     1278.22     1252.40     24.92 o 
  -2   0  14      161.19      143.58      7.62 o 
  -1   0  14     1889.01     1935.98     32.89 o 
   0   0  14     1519.24     1499.85     72.32 o 
   1   0  14        0.44       -6.03      6.03 o 
   2   0  14       11.42        8.45      5.07 o 
   3   0  14      288.33      274.16     15.04 o 
   4   0  14      126.96      146.49     17.15 o 
   5   0  14      809.82      791.79     41.26 o 
   6   0  14        0.01        9.27     10.20 o 
   7   0  14       25.67       31.06     11.13 o 
 -13   1  14        3.16       -5.38      5.38 o 
 -12   1  14      168.51      161.43     10.12 o 
 -11   1  14       12.90       14.74      6.09 o 
 -10   1  14      224.92      208.35     10.45 o 
  -9   1  14      772.63      729.89     19.22 o 
  -8   1  14        0.10        0.25      3.40 o 
  -7   1  14        0.00        3.78      2.93 o 
  -6   1  14      182.26      178.57      7.31 o 
  -5   1  14        6.53        6.36      2.57 o 
  -4   1  14      236.42      232.60      6.86 o 
  -3   1  14      128.46      139.68      5.93 o 
  -2   1  14      285.85      299.19      7.81 o 
  -1   1  14      159.09      151.04      6.47 o 
   0   1  14        1.36        4.77      3.25 o 
   1   1  14        3.97        2.28      3.48 o 
   2   1  14       56.96       54.36      6.78 o 
   3   1  14      274.95      288.12     14.15 o 
   4   1  14       57.64       47.50      6.58 o 
   5   1  14      214.16      227.07     12.49 o 
   6   1  14       79.93       77.88      8.20 o 
   7   1  14       54.04       63.66      9.51 o 
 -13   2  14      327.05      337.28     16.20 o 
 -12   2  14       88.19       79.41      9.21 o 
 -11   2  14      219.89      219.66     10.84 o 
 -10   2  14      126.50      138.07      8.22 o 
  -9   2  14      193.06      183.72      9.18 o 
  -8   2  14      519.16      530.71     13.97 o 
  -7   2  14       27.57       18.22      3.35 o 
  -6   2  14      187.12      180.01      7.45 o 
  -5   2  14      675.41      644.67     16.46 o 
  -4   2  14      111.51      112.37      4.87 o 
  -3   2  14      961.87      973.24     20.54 o 
  -2   2  14      555.84      559.23     14.52 o 
  -1   2  14      583.78      584.75     14.95 o 
   0   2  14      349.30      335.19     15.59 o 
   1   2  14       44.48       44.17      6.22 o 
   2   2  14       38.80       40.37      4.76 o 
   3   2  14       60.40       52.99      6.59 o 
   4   2  14       53.30       52.13     11.75 o 
   5   2  14      710.58      698.50     22.30 o 
   6   2  14       73.36       75.24      8.35 o 
   7   2  14        1.86       -5.94     10.25 o 
 -12   3  14        0.03        3.27      5.36 o 
 -11   3  14      126.78      117.03     10.58 o 
 -10   3  14      562.37      568.95     17.47 o 
  -9   3  14       31.43       26.34      4.85 o 
  -8   3  14        1.11        4.43      3.87 o 
  -7   3  14       76.46       77.10      6.24 o 
  -6   3  14      169.04      197.24     16.69 o 
  -5   3  14     1026.91     1060.67     32.94 o 
  -4   3  14      546.72      568.41     17.58 o 
  -3   3  14        9.74        2.27      5.35 o 
  -2   3  14      545.79      566.84     15.08 o 
  -1   3  14      537.38      535.63     14.87 o 
   0   3  14      199.45      188.68      8.79 o 
   1   3  14       58.36       56.65      5.22 o 
   2   3  14      209.03      209.71     11.98 o 
   3   3  14      713.39      713.75     19.67 o 
   4   3  14        1.55        6.16      5.25 o 
   5   3  14        9.36        5.94      5.21 o 
   6   3  14      152.38      163.33     10.69 o 
   7   3  14       73.93       74.71     10.92 o 
 -12   4  14      111.85      153.66     13.58 o 
 -11   4  14       17.55       26.66      6.61 o 
 -10   4  14      294.94      297.05     15.82 o 
  -9   4  14       70.44       75.20      6.76 o 
  -8   4  14      195.75      180.76      9.14 o 
  -7   4  14        0.52       -0.78      4.00 o 
  -6   4  14      124.30      149.10     12.26 o 
  -5   4  14        0.11        0.39      5.21 o 
  -4   4  14      197.54      210.68     11.00 o 
  -3   4  14      620.18      670.71     17.03 o 
  -2   4  14      178.86      162.98      9.64 o 
  -1   4  14       39.27       50.75      5.24 o 
   0   4  14       40.68       43.77      5.50 o 
   1   4  14        1.74        3.71      3.93 o 
   2   4  14      368.79      343.31     12.68 o 
   3   4  14      107.76      118.29      7.85 o 
   4   4  14       16.20       12.65      5.03 o 
   5   4  14        5.94        0.58      4.81 o 
   6   4  14        2.05       -1.97      9.21 o 
 -11   5  14      133.98      157.02     11.63 o 
 -10   5  14      178.54      169.49     11.82 o 
  -9   5  14      450.35      476.43     16.33 o 
  -8   5  14       21.85       15.99      5.58 o 
  -7   5  14      156.56      142.27     11.13 o 
  -6   5  14      219.28      194.87     17.38 o 
  -5   5  14      207.94      202.14     14.23 o 
  -4   5  14       50.56       40.23      6.64 o 
  -3   5  14        1.93       -4.15      4.15 o 
  -2   5  14      834.79      834.71     20.21 o 
  -1   5  14      476.41      464.54     14.98 o 
   0   5  14      530.65      510.52     18.94 o 
   1   5  14      326.36      358.20     13.43 o 
   2   5  14      479.27      442.24     15.13 o 
   3   5  14      465.26      467.02     15.72 o 
   4   5  14       24.89       34.00     10.30 o 
   5   5  14        3.71        9.09      5.36 o 
  -9   6  14       34.37       34.59      7.50 o 
  -8   6  14        6.61        1.09      6.73 o 
  -7   6  14       41.30       45.24      8.09 o 
  -6   6  14       58.75       78.14     10.43 o 
  -5   6  14        3.95       11.04      6.00 o 
  -4   6  14       83.30      114.97      8.91 o 
  -3   6  14       77.20       79.34      8.43 o 
  -2   6  14      270.14      252.76     11.25 o 
  -1   6  14       35.58       41.45      5.79 o 
   0   6  14       16.66        6.59      5.35 o 
   1   6  14       71.79       76.58      6.89 o 
   2   6  14       15.20       17.48      5.79 o 
   3   6  14       14.42        8.85      5.55 o 
   4   6  14      223.51      194.24     20.40 o 
  -7   7  14      112.95      129.73     11.32 o 
  -6   7  14       80.11       69.96     10.95 o 
  -5   7  14        2.03        6.79      8.56 o 
  -4   7  14        0.71       10.00     11.30 o 
  -3   7  14        1.97       -6.10      6.10 o 
  -2   7  14      114.18      121.22      8.10 o 
  -1   7  14        7.54       -0.40      5.46 o 
   0   7  14      129.52      123.43     11.94 o 
   1   7  14       32.99       50.75      6.64 o 
 -13   1  15       45.18       42.65     13.44 o 
 -12   1  15        1.16       -1.98      5.25 o 
 -11   1  15      105.76      121.57      8.52 o 
 -10   1  15        3.07        3.79      4.39 o 
  -9   1  15       37.00       32.53      5.08 o 
  -8   1  15       11.65        7.42      4.28 o 
  -7   1  15       17.57       20.22      3.73 o 
  -6   1  15      219.37      217.83      8.20 o 
  -5   1  15      232.91      226.81      8.70 o 
  -4   1  15       97.44       90.56      4.72 o 
  -3   1  15      559.15      531.46     12.10 o 
  -2   1  15     1761.05     1776.98     28.37 o 
  -1   1  15       26.03       23.41      3.98 o 
   0   1  15       20.31       11.35      4.62 o 
   1   1  15      468.14      499.31     17.13 o 
   2   1  15        2.84        4.91      5.64 o 
   3   1  15      377.25      374.40     15.68 o 
   4   1  15      417.46      410.96     16.41 o 
   5   1  15      158.64      152.18     10.77 o 
   6   1  15      330.78      330.07     18.50 o 
 -12   2  15       70.70       89.53      8.05 o 
 -11   2  15        9.92        8.05      4.83 o 
 -10   2  15      120.06      106.09      8.04 o 
  -9   2  15       91.65      109.58      7.66 o 
  -8   2  15     1059.66     1028.33     20.53 o 
  -7   2  15        0.32        2.32      3.12 o 
  -6   2  15        1.49       -1.82      4.54 o 
  -5   2  15      148.75      159.86     10.14 o 
  -4   2  15       66.43       57.84      5.92 o 
  -3   2  15        0.06       -3.17      3.17 o 
  -2   2  15       82.90       88.90      6.15 o 
  -1   2  15        1.74       -3.28      3.28 o 
   0   2  15      943.01      941.16     20.68 o 
   1   2  15      155.82      148.01      8.00 o 
   2   2  15        1.06       -4.40      4.40 o 
   3   2  15      252.87      253.48     12.93 o 
   4   2  15      370.38      369.93     15.84 o 
   5   2  15       82.07       90.83      9.00 o 
   6   2  15        0.81        5.54      7.31 o 
 -12   3  15       17.85       17.21     10.91 o 
 -11   3  15        0.06        0.67      5.34 o 
 -10   3  15        3.86        3.66      5.09 o 
  -9   3  15      647.97      591.26     20.65 o 
  -8   3  15       84.86       74.95      6.27 o 
  -7   3  15       60.30       42.82      7.61 o 
  -6   3  15      106.20       93.64     14.37 o 
  -5   3  15      267.83      283.13     16.38 o 
  -4   3  15      106.06       97.48      8.03 o 
  -3   3  15      226.23      231.67      9.90 o 
  -2   3  15       79.32       70.89      6.18 o 
  -1   3  15        3.76        5.56      6.22 o 
   0   3  15       51.50       41.18      7.87 o 
   1   3  15      354.44      343.93     12.37 o 
   2   3  15       10.26       20.35      4.55 o 
   3   3  15       79.18       68.52      7.71 o 
   4   3  15        0.76        2.94      5.62 o 
   5   3  15       67.35       84.73      8.91 o 
   6   3  15      154.01      174.39     14.85 o 
 -11   4  15       43.19       35.06      7.68 o 
 -10   4  15      352.35      349.28     21.35 o 
  -9   4  15      153.23      165.28      9.17 o 
  -8   4  15       70.56       84.77      6.81 o 
  -7   4  15        0.49       -0.28      5.32 o 
  -6   4  15        2.58       -2.78      6.26 o 
  -5   4  15      895.11      902.56     31.96 o 
  -4   4  15      125.29      139.95     12.99 o 
  -3   4  15      318.04      342.04     12.17 o 
  -2   4  15      181.29      165.61      8.89 o 
  -1   4  15       15.99       13.31      4.15 o 
   0   4  15      467.91      475.68     15.22 o 
   1   4  15        2.55        4.42      7.49 o 
   2   4  15      119.72      105.41      8.00 o 
   3   4  15       26.67       27.11      5.46 o 
   4   4  15       12.60       23.60      5.36 o 
   5   4  15      340.57      320.03     15.63 o 
 -10   5  15        8.18        8.11      9.67 o 
  -9   5  15       11.07        1.04      9.59 o 
  -8   5  15       10.36       14.34      6.11 o 
  -7   5  15        3.22       -4.41     10.22 o 
  -6   5  15       12.15       22.06      7.70 o 
  -5   5  15       45.51       55.52     17.85 o 
  -4   5  15        4.88        5.87      5.09 o 
  -3   5  15      205.95      213.44     11.97 o 
  -2   5  15        0.17       -0.70      4.21 o 
  -1   5  15       44.63       39.54      8.77 o 
   0   5  15      130.60      134.05      8.53 o 
   1   5  15       62.22       67.96      6.55 o 
   2   5  15       42.89       54.00      7.56 o 
   3   5  15       74.31       67.93      6.59 o 
   4   5  15        2.38       -3.00      6.49 o 
  -8   6  15      494.66      513.28     20.75 o 
  -7   6  15      136.79      131.61     10.83 o 
  -6   6  15        6.16       11.21     12.52 o 
  -5   6  15       93.90      107.93     22.72 o 
  -4   6  15        1.24        2.49      5.71 o 
  -3   6  15      115.01      140.52     10.69 o 
  -2   6  15       35.32       17.97      5.46 o 
  -1   6  15        4.92        2.84      4.86 o 
   0   6  15      242.09      245.56     11.53 o 
   1   6  15       83.16       88.13      7.41 o 
   2   6  15        8.60       20.30     10.10 o 
  -6   7  15       19.85       14.37     10.20 o 
  -5   7  15        0.03        0.93     11.82 o 
  -4   7  15       50.89       45.17      8.79 o 
  -3   7  15      109.26      124.12     10.51 o 
  -2   7  15       77.64       90.18      8.97 o 
  -1   7  15       18.31       22.52      6.05 o 
   0   7  15       14.12        2.32     11.59 o 
 -12   0  16       42.46       54.00      9.52 o 
 -11   0  16      273.82      273.15     17.48 o 
 -10   0  16      113.98      136.02     12.94 o 
  -9   0  16       97.64      102.04     11.02 o 
  -8   0  16       49.18       52.00      7.57 o 
  -7   0  16        9.39       15.85      7.65 o 
  -6   0  16      146.93      147.66      8.57 o 
  -5   0  16      784.99      808.40     21.19 o 
  -4   0  16        0.89       -6.03      6.03 o 
  -3   0  16      542.35      550.35     16.56 o 
  -2   0  16     1101.68     1130.83     37.78 o 
  -1   0  16      847.86      867.37     27.18 o 
   0   0  16       58.70       60.42      8.81 o 
   1   0  16        7.64       15.76      9.27 o 
   2   0  16      106.13      109.87     15.30 o 
   3   0  16       86.75       72.32     13.44 o 
   4   0  16      890.62      889.14     45.89 o 
   5   0  16      135.28      128.87     17.15 o 
 -12   1  16       39.66       50.85      6.74 o 
 -11   1  16       17.25       16.05      5.36 o 
 -10   1  16       32.31       32.36      5.40 o 
  -9   1  16        2.54       -3.14      6.59 o 
  -8   1  16      158.98      157.79      8.52 o 
  -7   1  16      322.70      328.49     10.57 o 
  -6   1  16       12.40       11.56      3.45 o 
  -5   1  16       85.78       79.48      5.52 o 
  -4   1  16      261.63      247.50     10.80 o 
  -3   1  16       27.49       29.35      4.15 o 
  -2   1  16      220.88      231.75      9.29 o 
  -1   1  16      176.04      187.01      8.48 o 
   0   1  16      129.46      141.91      9.45 o 
   1   1  16      136.39      128.40      8.98 o 
   2   1  16      131.91      142.48      9.98 o 
   3   1  16        7.01        1.97      5.98 o 
   4   1  16       25.12       24.80      7.87 o 
   5   1  16      106.45       97.71     11.28 o 
 -12   2  16       15.88       -1.76      8.35 o 
 -11   2  16       94.60       89.65      7.46 o 
 -10   2  16      429.92      426.75     15.13 o 
  -9   2  16        9.20        9.23      5.74 o 
  -8   2  16      527.65      508.69     13.90 o 
  -7   2  16        1.05        5.55      5.80 o 
  -6   2  16       86.66       85.20      7.81 o 
  -5   2  16      726.77      709.76     26.05 o 
  -4   2  16       36.14       64.44     11.13 o 
  -3   2  16      377.23      426.37     13.16 o 
  -2   2  16      297.82      332.00     11.67 o 
  -1   2  16      315.40      319.51     11.63 o 
   0   2  16      398.31      423.11     13.51 o 
   1   2  16      122.24      122.80      9.88 o 
   2   2  16       64.25       82.92     10.04 o 
   3   2  16      231.80      229.69     15.68 o 
   4   2  16        7.44        1.05      5.96 o 
   5   2  16      132.95      143.81     10.90 o 
 -11   3  16       38.10       54.45     10.43 o 
 -10   3  16       23.41       49.62      9.73 o 
  -9   3  16      312.32      316.26     12.67 o 
  -8   3  16       87.46       98.75      7.21 o 
  -7   3  16      114.86      131.90      9.67 o 
  -6   3  16      256.98      263.77     22.25 o 
  -5   3  16      139.27      110.57     12.01 o 
  -4   3  16        0.05       -4.42      4.42 o 
  -3   3  16      152.07      152.58     12.47 o 
  -2   3  16      541.48      562.48     16.13 o 
  -1   3  16        7.39        1.72      5.52 o 
   0   3  16        5.02       -4.72      4.79 o 
   1   3  16      169.56      173.12      9.24 o 
   2   3  16      287.89      295.98     14.43 o 
   3   3  16      331.60      345.88     15.87 o 
   4   3  16        0.27        4.69      9.08 o 
   5   3  16        6.95       -1.85     12.52 o 
 -10   4  16        0.44       14.61     13.28 o 
  -9   4  16        7.52        5.61      5.68 o 
  -8   4  16      233.28      238.09     13.41 o 
  -7   4  16       11.10       12.33      5.56 o 
  -6   4  16        0.05        1.56      7.19 o 
  -5   4  16      335.56      345.36     30.36 o 
  -4   4  16       14.36       18.57      5.07 o 
  -3   4  16       93.28      103.12      8.84 o 
  -2   4  16       40.40       41.56      5.69 o 
  -1   4  16        3.70       -1.68      4.39 o 
   0   4  16      195.10      220.30     13.28 o 
   1   4  16        1.84       -5.55      5.55 o 
   2   4  16        0.95        8.34      4.83 o 
   3   4  16      167.58      163.96      9.52 o 
   4   4  16        1.48        4.44      6.59 o 
  -9   5  16        6.67       -1.31      7.22 o 
  -8   5  16       13.42        2.81      6.38 o 
  -7   5  16       30.65       12.97      9.07 o 
  -6   5  16      286.21      286.72     18.03 o 
  -5   5  16       13.93       13.14      8.81 o 
  -4   5  16       69.85       64.92      7.84 o 
  -3   5  16        6.40        6.83      5.71 o 
  -2   5  16      626.90      607.61     17.98 o 
  -1   5  16      192.91      170.64     15.39 o 
   0   5  16        0.55       13.72      5.45 o 
   1   5  16       44.10       55.70      6.00 o 
   2   5  16      211.17      217.13     10.89 o 
   3   5  16      397.87      387.99     17.27 o 
  -7   6  16        8.46       11.47      7.50 o 
  -6   6  16       58.86       63.79      9.57 o 
  -5   6  16       47.13       58.48     12.05 o 
  -4   6  16       11.99        7.15      6.19 o 
  -3   6  16      299.55      259.58     13.83 o 
  -2   6  16       63.51       63.79      6.77 o 
  -1   6  16        1.60        1.96      5.58 o 
   0   6  16       99.13       79.48      7.26 o 
   1   6  16       33.17       47.13      7.90 o 
 -11   1  17      221.31      211.62     11.10 o 
 -10   1  17        2.97        7.10      7.34 o 
  -9   1  17      430.44      430.37     15.02 o 
  -8   1  17       94.66       93.36      9.30 o 
  -7   1  17       40.28       38.17      4.61 o 
  -6   1  17      292.56      290.72      9.82 o 
  -5   1  17       65.04       75.09      5.24 o 
  -4   1  17       14.73       19.53      8.11 o 
  -3   1  17      606.20      625.83     16.12 o 
  -2   1  17      243.11      258.75     11.85 o 
  -1   1  17       74.02       76.96      9.18 o 
   0   1  17      128.55      141.55      9.98 o 
   1   1  17      335.20      361.33     15.24 o 
   2   1  17       31.01       27.64      6.71 o 
   3   1  17      238.07      220.65     15.57 o 
   4   1  17        0.89       16.18      9.74 o 
 -11   2  17       99.60      106.86      8.24 o 
 -10   2  17      273.09      231.06     12.57 o 
  -9   2  17      290.94      294.36     12.22 o 
  -8   2  17       75.90       96.26      6.87 o 
  -7   2  17        4.29       18.96      4.67 o 
  -6   2  17      215.43      241.73     17.31 o 
  -5   2  17     1252.62     1258.36     37.20 o 
  -4   2  17      175.58      195.27     14.14 o 
  -3   2  17       29.53       38.70      6.39 o 
  -2   2  17       27.81       33.10      5.05 o 
  -1   2  17        4.59       -4.12      4.12 o 
   0   2  17      417.96      441.01     17.13 o 
   1   2  17        0.59       -6.09     11.13 o 
   2   2  17       88.96       87.82      8.80 o 
   3   2  17      223.48      219.50     12.39 o 
   4   2  17       69.75       77.88     10.27 o 
 -10   3  17      145.53      159.56     10.93 o 
  -9   3  17        0.07        7.88      5.21 o 
  -8   3  17       38.61       45.47      7.50 o 
  -7   3  17        0.08        1.74      5.41 o 
  -6   3  17       46.50       62.12     10.66 o 
  -5   3  17      118.38      131.98     12.52 o 
  -4   3  17       20.52       20.34      8.81 o 
  -3   3  17      151.10      153.21     10.21 o 
  -2   3  17      141.79      132.53      8.35 o 
  -1   3  17       24.37       25.42      5.03 o 
   0   3  17       62.46       61.94      6.36 o 
   1   3  17      156.37      162.77     11.14 o 
   2   3  17        1.24       -7.29     10.52 o 
   3   3  17       17.19        7.42      7.76 o 
   4   3  17       41.56       58.87     16.69 o 
  -9   4  17       98.49      100.12      9.87 o 
  -8   4  17      639.31      614.08     22.62 o 
  -7   4  17       40.96       39.21      6.25 o 
  -6   4  17       41.39       31.31      7.87 o 
  -5   4  17      491.82      516.62     24.58 o 
  -4   4  17      116.98      100.29     11.13 o 
  -3   4  17       65.41       69.52      7.53 o 
  -2   4  17      266.22      266.49     16.84 o 
  -1   4  17      144.25      142.12      8.80 o 
   0   4  17      401.10      394.30     14.29 o 
   1   4  17       25.33       27.04      7.47 o 
   2   4  17        7.23        5.79      6.00 o 
   3   4  17      439.54      448.95     23.07 o 
  -7   5  17        1.07       15.00      7.91 o 
  -6   5  17        0.13       10.70     11.59 o 
  -5   5  17       24.54       17.30      7.04 o 
  -4   5  17        0.02       -1.84      7.00 o 
  -3   5  17        4.31        7.77      6.23 o 
  -2   5  17      166.33      153.09      9.36 o 
  -1   5  17        8.42       12.99      5.60 o 
   0   5  17        7.37       20.87      9.64 o 
   1   5  17       13.30       11.08      5.79 o 
  -4   6  17        1.30      -11.13     11.13 o 
  -3   6  17      119.93      126.88     27.35 o 
  -2   6  17      116.20      103.78     12.46 o 
 -11   0  18        9.83        4.05     28.51 o 
 -10   0  18      381.12      387.97     32.45 o 
  -9   0  18       38.00       37.52      8.80 o 
  -8   0  18      701.71      634.31     31.06 o 
  -7   0  18       16.03       12.03      5.43 o 
  -6   0  18       50.13       47.56      5.93 o 
  -5   0  18      248.45      256.97     11.77 o 
  -3   0  18      121.55      140.46     17.62 o 
  -2   0  18      293.51      296.69     22.72 o 
  -1   0  18       65.57       38.94     11.59 o 
   0   0  18      965.58      967.02     46.36 o 
   1   0  18       84.16      114.97     17.15 o 
   2   0  18        8.98        0.00      9.74 o 
   3   0  18      783.41      805.23     44.97 o 
 -11   1  18       85.38      106.94      9.83 o 
 -10   1  18       24.25       23.25      9.37 o 
  -9   1  18       48.06       37.46      6.52 o 
  -8   1  18       51.50       60.29      6.48 o 
  -7   1  18       84.91       67.23      5.52 o 
  -6   1  18        9.50        7.27      6.30 o 
  -5   1  18       43.38       39.09      6.15 o 
  -4   1  18        1.83       -3.38     17.38 o 
  -3   1  18       42.63       29.67     11.59 o 
  -2   1  18     1016.39     1056.72     26.49 o 
  -1   1  18        1.89        3.92      6.39 o 
   0   1  18       97.59       84.06      8.22 o 
   1   1  18        5.35       15.05      7.88 o 
   2   1  18       13.33        2.24     17.62 o 
   3   1  18        0.73       -3.73     11.82 o 
 -10   2  18       18.12       10.68      9.84 o 
  -9   2  18        0.05        6.79      6.03 o 
  -8   2  18       36.96       40.58      6.28 o 
  -7   2  18       15.39       11.57     10.17 o 
  -6   2  18        9.06        3.39      5.47 o 
  -5   2  18     1262.51     1302.16     38.82 o 
  -4   2  18       23.33       14.78      7.24 o 
  -3   2  18       19.38       24.56      7.32 o 
  -2   2  18      598.58      647.98     17.63 o 
  -1   2  18      324.44      323.88     14.89 o 
   0   2  18       52.73       67.41     12.39 o 
   1   2  18       96.58       82.98     13.22 o 
   2   2  18       29.47       15.28      6.87 o 
   3   2  18      133.01      157.17     11.32 o 
  -9   3  18       44.69       45.24     10.32 o 
  -8   3  18      217.72      214.69     12.77 o 
  -7   3  18      158.98      161.14     11.39 o 
  -6   3  18        3.59       13.91      9.27 o 
  -5   3  18      193.46      213.45     15.07 o 
  -4   3  18        5.50       11.13     13.21 o 
  -3   3  18       91.99      116.20      9.28 o 
  -2   3  18       11.25       18.70      6.00 o 
  -1   3  18        0.30        6.88      5.15 o 
   0   3  18       47.76       46.41      7.48 o 
   1   3  18       14.85        4.64      6.27 o 
   2   3  18       87.50       84.78      9.60 o 
  -8   4  18       22.03       21.78      7.17 o 
  -7   4  18       30.26       36.09      7.55 o 
  -6   4  18       34.96       53.35     10.43 o 
  -5   4  18       70.22       69.77     28.74 o 
  -4   4  18       11.17       17.91      7.45 o 
  -3   4  18      321.28      344.13     18.10 o 
  -2   4  18       54.31       56.51      7.81 o 
  -1   4  18        0.45       -5.14      5.14 o 
   0   4  18        7.43       15.65      8.26 o 
   1   4  18      182.61      190.38     12.10 o 
  -6   5  18       69.40      118.68     18.08 o 
  -5   5  18       40.52       54.79      9.96 o 
  -4   5  18      365.82      402.41     35.70 o 
  -3   5  18      173.67      197.59     11.76 o 
  -2   5  18        0.36        1.11     13.40 o 
  -1   5  18       10.22       14.06      7.11 o 
 -10   1  19       55.50       63.21      7.06 o 
  -9   1  19       99.35      112.35      8.36 o 
  -8   1  19      233.81      229.60     10.82 o 
  -7   1  19      108.70      101.62      8.30 o 
  -6   1  19      228.60      233.93     11.74 o 
  -5   1  19       27.45       35.44      5.77 o 
  -4   1  19       25.66       19.47      9.74 o 
  -3   1  19      373.33      428.81     29.67 o 
  -2   1  19        4.87       -6.89      6.90 o 
  -1   1  19       14.88        8.43      6.41 o 
   0   1  19        9.14        7.88      7.54 o 
   1   1  19      256.53      274.42     17.53 o 
   2   1  19       42.65       55.96      9.67 o 
  -9   2  19       29.38       51.01     30.13 o 
  -8   2  19        0.25        0.54      6.13 o 
  -7   2  19       26.85       33.67      6.74 o 
  -6   2  19        0.15       -2.55      5.71 o 
  -5   2  19      152.07      162.85     12.80 o 
  -4   2  19       26.00       20.99      7.12 o 
  -3   2  19        1.72       -4.30      7.65 o 
  -2   2  19      291.59      323.02     14.88 o 
  -1   2  19      165.71      184.88     11.90 o 
   0   2  19        9.63        6.33      7.06 o 
   1   2  19       40.79       36.45      8.19 o 
   2   2  19        9.04        0.63      8.56 o 
  -8   3  19        2.97        5.55      8.35 o 
  -7   3  19        7.65       16.91      6.43 o 
  -6   3  19       61.22       68.70     11.06 o 
  -5   3  19       58.57       73.33     10.02 o 
  -4   3  19       24.21       43.01      8.64 o 
  -3   3  19      193.63      197.76     14.25 o 
  -2   3  19      106.81      105.08      9.06 o 
  -1   3  19       10.01        6.97      6.92 o 
   0   3  19      122.87      141.68     14.46 o 
   1   3  19        0.40       -4.50      8.38 o 
  -6   4  19      199.11      208.70     25.50 o 
  -5   4  19      412.41      469.95     24.09 o 
  -4   4  19        1.90        5.79     10.89 o 
  -3   4  19        0.02       13.85      9.27 o 
  -2   4  19       75.19       82.05     14.53 o 
  -1   4  19       33.11       26.85      7.03 o 
  -8   0  20        5.89       -3.71      8.03 o 
  -7   0  20        2.92       -6.22      6.95 o 
  -6   0  20       32.99       15.87     10.43 o 
  -1   0  20      667.54      746.36     41.26 o 
   0   0  20      213.71      269.34     26.42 o 
  -8   1  20       13.09       17.01      8.57 o 
  -7   1  20       83.87       84.37     12.24 o 
  -6   1  20        2.00       10.58      6.32 o 
  -5   1  20      102.22      111.51     10.79 o 
  -4   1  20        3.17      -10.66     10.66 o 
  -3   1  20        2.33       22.72     11.59 o 
  -2   1  20       57.04       79.74     14.83 o 
  -1   1  20        0.02       -7.85      7.85 o 
   0   1  20       65.38       59.09     12.52 o 
  -8   2  20      114.51      102.66      9.37 o 
  -7   2  20       27.79       20.65      6.61 o 
  -6   2  20        2.52       -3.45      7.05 o 
  -5   2  20      297.95      300.79     18.68 o 
  -4   2  20        0.04       -7.45      7.45 o 
  -3   2  20        7.64      -11.59     11.59 o 
  -2   2  20      272.03      327.53     18.83 o 
  -1   2  20        0.86       -4.58     11.49 o 
   0   2  20      229.77      280.33     14.61 o 
  -6   3  20        3.82        2.17      8.71 o 
  -5   3  20      271.93      275.15     16.63 o 
  -4   3  20      301.13      319.34     25.96 o 
  -3   3  20       92.84      103.07     11.25 o 
  -2   3  20       53.37       41.88      9.69 o 
  -6   1  21       13.90       27.17      9.57 o 
  -5   1  21      232.02      240.93     17.85 o 
                                                 
